# Supplementary material for: Ethyl 2-[4-(1,3-benzothiazol-2-yl)­anilino]acetate
Source: Acta Crystallogr Sect E Struct Rep Online. 2010 Jul 31;66(Pt 8):o2143. doi: 10.1107/S1600536810029442 (PMC3007372; doi:10.1107/S1600536810029442)
Supplement: Supplementary file 2 [file e-66-o2143-Isup2.hkl]

# 
# h,k,l, Fc-squared, Fo-squared, sigma(Fo-squared) and status flag 
# 
data_I
_shelx_title ' 100118bm in P2(1)/n' 
_shelx_refln_list_code          4 
_shelx_F_calc_maximum      201.07 
_exptl_crystal_F_000       656.00 
_reflns_d_resolution_high  0.7488 
 
loop_ 
 _symmetry_equiv_pos_as_xyz 
 'x, y, z' 
 '-x+1/2, y+1/2, -z+1/2' 
 '-x, -y, -z' 
 'x-1/2, -y-1/2, z-1/2' 
 
_cell_length_a     5.6303 
_cell_length_b    26.1604 
_cell_length_c    10.5989 
_cell_angle_alpha  90.000 
_cell_angle_beta   98.294 
_cell_angle_gamma  90.000 
 
_shelx_F_squared_multiplier     1.000 
 
loop_ 
 _refln_index_h 
 _refln_index_k 
 _refln_index_l 
 _refln_F_squared_calc 
 _refln_F_squared_meas 
 _refln_F_squared_sigma 
 _refln_observed_status 
   2   0   0     1269.51     1379.29     50.64 o 
   4   0   0       20.74       45.57      4.63 o 
   6   0   0        1.59        3.95      2.74 o 
   1   1   0     6513.41     6360.25    141.60 o 
   2   1   0     1719.79     1747.06     41.99 o 
   3   1   0     2242.32     2597.29     70.44 o 
   4   1   0       60.26       52.01      3.99 o 
   5   1   0       24.62       22.40      3.47 o 
   6   1   0        2.97        1.25      1.98 o 
   7   1   0       14.01       11.47      3.67 o 
   1   2   0    13729.02    12550.97    300.28 o 
   2   2   0      964.78     1011.51     29.07 o 
   3   2   0     2438.14     2703.07     72.36 o 
   4   2   0      151.90      161.43      5.17 o 
   5   2   0      286.56      269.13     16.87 o 
   6   2   0        5.35        2.79      1.90 o 
   7   2   0       84.18       81.11     10.21 o 
   1   3   0      814.62      813.88     22.50 o 
   2   3   0      196.64      213.28      3.92 o 
   3   3   0      217.36      227.25      6.91 o 
   4   3   0      158.54      144.63      8.70 o 
   5   3   0        0.44        0.35      1.38 o 
   6   3   0        1.42        5.59      2.17 o 
   7   3   0        0.01       -0.91      2.00 o 
   0   4   0     2158.20     2408.31     13.79 o 
   1   4   0       49.40       52.90      2.56 o 
   2   4   0     1652.18     1810.82     47.26 o 
   3   4   0       33.30       32.05      1.39 o 
   4   4   0       38.15       35.35      2.80 o 
   5   4   0        7.01        9.40      2.11 o 
   6   4   0        0.79        1.54      1.94 o 
   7   4   0        3.32        0.91      2.14 o 
   1   5   0      716.54      759.52     40.10 o 
   2   5   0      532.73      549.94      8.73 o 
   3   5   0      301.40      271.95      6.94 o 
   4   5   0       19.78       21.78      2.41 o 
   5   5   0       23.81       23.60      3.25 o 
   6   5   0        2.33        4.71      1.68 o 
   7   5   0        3.60        3.71      2.36 o 
   0   6   0      528.32      592.30      8.39 o 
   1   6   0       14.14       15.43      1.41 o 
   2   6   0       18.34       27.06      2.27 o 
   3   6   0      304.33      314.94      7.79 o 
   4   6   0       45.30       41.32      3.16 o 
   5   6   0      286.93      257.33     10.94 o 
   6   6   0        6.40        7.84      2.24 o 
   7   6   0       31.62       26.17      8.66 o 
   1   7   0      131.81      141.81      6.46 o 
   2   7   0        6.36        4.78      0.89 o 
   3   7   0       68.30       54.76      2.94 o 
   4   7   0      141.24      130.41      4.99 o 
   5   7   0        0.93        3.84      1.51 o 
   6   7   0      194.69      185.63      9.52 o 
   7   7   0        6.73       14.43      3.71 o 
   0   8   0      205.34      205.92      4.74 o 
   1   8   0      295.13      342.80     14.48 o 
   2   8   0       47.36       38.12      2.67 o 
   3   8   0      364.33      345.08     12.16 o 
   4   8   0        1.20        3.04      1.06 o 
   5   8   0      150.48      140.96      6.81 o 
   6   8   0       14.47       21.57      3.49 o 
   7   8   0        1.57        5.73      3.35 o 
   1   9   0       43.11       30.26      1.96 o 
   2   9   0       25.04       35.47      2.85 o 
   3   9   0     2408.88     2370.53     84.06 o 
   4   9   0      209.97      208.03     11.81 o 
   5   9   0      503.15      462.96     12.63 o 
   6   9   0        0.23        2.48      2.17 o 
   7   9   0       24.15       24.46      5.13 o 
   0  10   0       41.68       34.87      2.21 o 
   1  10   0      673.76      747.62     26.25 o 
   2  10   0      994.91     1022.41     40.54 o 
   3  10   0        0.85        2.81      1.20 o 
   4  10   0       89.48       76.03      4.26 o 
   5  10   0        6.07       10.18      2.27 o 
   6  10   0       16.28       20.96      3.17 o 
   7  10   0       23.34       26.22      4.93 o 
   1  11   0      337.05      392.51     11.20 o 
   2  11   0       60.78       75.85      5.22 o 
   3  11   0      251.96      228.90     10.76 o 
   4  11   0      462.02      451.92     21.53 o 
   5  11   0       14.59       17.99      2.91 o 
   6  11   0       80.12       79.02      6.17 o 
   7  11   0       40.40       50.93      5.85 o 
   0  12   0       64.76       79.46      3.63 o 
   1  12   0       22.11       19.74      1.38 o 
   2  12   0       85.98       86.95      4.61 o 
   3  12   0       13.43       17.02      2.46 o 
   4  12   0      244.82      217.51      9.39 o 
   5  12   0       18.58       21.92      2.78 o 
   6  12   0       11.34        7.79      2.35 o 
   1  13   0      371.02      377.26     12.76 o 
   2  13   0        5.45        7.57      1.48 o 
   3  13   0        9.53       10.29      1.94 o 
   4  13   0       34.87       34.02      3.83 o 
   5  13   0        1.98        4.65      1.40 o 
   6  13   0        8.54        8.08      2.23 o 
   0  14   0     1908.74     2036.27     83.65 o 
   1  14   0      120.16      128.28      5.33 o 
   2  14   0      986.35      975.58     55.00 o 
   3  14   0       29.39       23.26      3.00 o 
   4  14   0       97.20       93.39      6.14 o 
   5  14   0        0.04        1.03      1.22 o 
   6  14   0       22.08       19.08      3.47 o 
   1  15   0       19.74       14.21      1.43 o 
   2  15   0       23.02       23.79      2.89 o 
   3  15   0       58.50       61.26      4.86 o 
   4  15   0        0.45        1.31      1.36 o 
   5  15   0      120.87      118.96      9.44 o 
   6  15   0        3.78        2.84      1.51 o 
   0  16   0      677.78      705.81     47.34 o 
   1  16   0      335.11      357.85     11.82 o 
   2  16   0      614.68      644.21     23.65 o 
   3  16   0      464.67      424.29     17.80 o 
   4  16   0       89.12       87.20      8.10 o 
   5  16   0      328.49      289.78     15.39 o 
   6  16   0       58.02       58.33      5.83 o 
   1  17   0      271.53      289.68     11.62 o 
   2  17   0      503.84      473.09     19.46 o 
   3  17   0      191.83      182.16     12.61 o 
   4  17   0       44.35       55.31      5.28 o 
   5  17   0       27.97       24.85      3.00 o 
   6  17   0        0.11        0.64      1.73 o 
   0  18   0     2208.65     2306.96    112.20 o 
   1  18   0      139.13      144.21      6.68 o 
   2  18   0      572.19      568.50     33.77 o 
   3  18   0       14.84       18.73      2.89 o 
   4  18   0       11.25       13.82      2.80 o 
   5  18   0      176.97      171.58      9.04 o 
   6  18   0        0.05       -1.16      1.63 o 
   1  19   0      215.72      209.63      8.70 o 
   2  19   0      110.67      111.91      5.55 o 
   3  19   0       37.75       33.82      3.98 o 
   4  19   0       87.02       81.46      7.26 o 
   5  19   0        1.03        5.83      1.49 o 
   6  19   0       45.89       47.07      4.88 o 
   0  20   0        3.12        3.21      1.26 o 
   1  20   0       24.03       28.77      2.84 o 
   2  20   0       14.74       20.34      2.97 o 
   3  20   0      548.18      516.67     28.06 o 
   4  20   0        1.23        3.02      1.53 o 
   5  20   0        6.79       10.83      1.77 o 
   6  20   0        4.74        7.84      2.01 o 
   1  21   0       26.85       32.37      3.18 o 
   2  21   0      171.78      155.99      7.53 o 
   3  21   0       45.66       50.10      5.57 o 
   4  21   0       17.20       23.36      3.27 o 
   5  21   0        2.05        3.25      1.87 o 
   0  22   0       24.37       22.99      3.36 o 
   1  22   0       17.61       19.12      2.43 o 
   2  22   0       68.73       68.45      5.52 o 
   3  22   0       12.96       15.61      2.64 o 
   4  22   0       24.04       20.18      3.06 o 
   5  22   0        2.35        4.39      1.62 o 
   1  23   0       81.43       85.00      5.13 o 
   2  23   0        7.43       11.01      2.91 o 
   3  23   0       12.14       14.54      2.56 o 
   4  23   0        4.81        5.97      1.96 o 
   5  23   0        0.01        0.47      1.59 o 
   0  24   0       96.28      103.34      7.76 o 
   1  24   0        1.56        2.21      1.26 o 
   2  24   0       59.10       63.33      5.52 o 
   3  24   0       40.90       41.70      4.61 o 
   4  24   0        0.36        0.89      1.47 o 
   5  24   0       12.86       13.32      2.21 o 
   1  25   0        0.02        0.47      1.18 o 
   2  25   0        0.81        1.95      1.57 o 
   3  25   0        3.91        6.13      1.75 o 
   4  25   0       34.67       42.57      5.40 o 
   5  25   0        3.97        2.37      2.50 o 
   0  26   0       59.94       67.97      8.03 o 
   1  26   0       55.49       57.81      5.27 o 
   2  26   0      106.70      104.08      6.00 o 
   3  26   0        1.01        3.21      1.68 o 
   4  26   0        6.13        9.61      2.65 o 
   1  27   0       24.90       30.81      3.74 o 
   2  27   0       99.58       95.96      6.09 o 
   3  27   0       87.65       85.33      7.03 o 
   4  27   0        9.29        9.04      2.18 o 
   0  28   0        0.10        0.89      1.89 o 
   1  28   0      164.15      152.52      8.52 o 
   2  28   0        3.69        8.81      2.06 o 
   3  28   0       55.08       49.83      7.58 o 
   4  28   0       25.94       33.44      6.04 o 
   1  29   0       40.22       48.82      5.69 o 
   2  29   0      121.35      107.49      6.89 o 
   3  29   0        0.01        3.22      1.68 o 
   4  29   0        3.50        3.01      1.99 o 
   0  30   0      172.95      173.10     15.78 o 
   1  30   0       32.95       40.67      5.17 o 
   2  30   0       17.50       19.30      5.15 o 
   3  30   0        1.73        2.35      2.06 o 
   1  31   0        0.35        0.20      1.64 o 
   2  31   0        1.60        4.25      1.79 o 
   3  31   0        0.12        2.54      1.83 o 
   0  32   0        0.01        3.43      3.09 o 
   1  32   0        0.53        3.01      1.84 o 
   2  32   0        8.44       16.74      3.62 o 
   1  33   0        9.77       14.02      3.69 o 
   2  33   0        1.14       -0.13      3.19 o 
   0  34   0        4.72       -0.34      3.43 o 
   1  34   0        4.24        5.01      2.54 o 
  -7   0   1       42.11       49.07     10.98 o 
  -5   0   1       70.76       64.51      7.89 o 
  -3   0   1       88.09      105.97      7.71 o 
  -1   0   1     9610.52    10074.55    513.90 o 
   1   0   1     3415.15     3187.25     46.15 o 
   3   0   1     2925.86     3041.17     57.75 o 
   5   0   1      402.27      371.25     22.13 o 
   7   0   1       40.96       47.86     10.81 o 
  -7   1   1        0.04       -2.14      2.14 o 
  -6   1   1       35.05       47.59     10.72 o 
  -5   1   1       41.45       45.70      5.02 o 
  -4   1   1       12.06       12.30      1.95 o 
  -3   1   1      696.53      805.09     43.92 o 
  -2   1   1       47.17       52.25      3.58 o 
  -1   1   1      454.71      482.20     22.31 o 
   0   1   1       40.06       38.13      1.51 o 
   1   1   1     6266.48     5899.61     78.79 o 
   2   1   1      632.84      704.07     10.75 o 
   3   1   1      220.42      233.30      4.01 o 
   4   1   1      380.87      334.27     16.31 o 
   5   1   1        9.50        9.83      2.04 o 
   6   1   1        0.32        2.00      1.51 o 
   7   1   1       15.99       22.46      4.83 o 
  -7   2   1       11.21       13.95      4.55 o 
  -6   2   1       55.72       63.94      8.50 o 
  -5   2   1        8.20       10.10      2.44 o 
  -4   2   1      343.82      341.12      9.36 o 
  -3   2   1      115.02      133.55      7.69 o 
  -2   2   1     5031.84     5303.42    215.14 o 
  -1   2   1     1077.54     1153.22     44.36 o 
   0   2   1     2874.15     3021.08    134.50 o 
   1   2   1       90.88       70.29      1.61 o 
   2   2   1     1705.72     1799.86     22.20 o 
   3   2   1      896.23      934.63     10.44 o 
   4   2   1        0.00        0.75      0.59 o 
   5   2   1      122.54      102.18      6.19 o 
   6   2   1       24.84       35.61      5.89 o 
   7   2   1        8.22       12.59      2.91 o 
  -7   3   1       11.31        6.62      2.84 o 
  -6   3   1        0.03       -0.64      1.81 o 
  -5   3   1      159.58      147.86      7.59 o 
  -4   3   1      385.61      438.09     20.53 o 
  -3   3   1      155.91      199.17      9.04 o 
  -2   3   1      187.92      218.60     11.55 o 
  -1   3   1     1315.56     1489.44     56.09 o 
   0   3   1       67.45       56.34      3.09 o 
   1   3   1     2793.08     2760.35     28.27 o 
   2   3   1      330.49      340.91      4.81 o 
   3   3   1       53.18       40.97      1.88 o 
   4   3   1       91.97       85.80      3.38 o 
   5   3   1       64.85       61.52      4.84 o 
   6   3   1       94.39       95.34      9.03 o 
   7   3   1       12.06        7.71      3.08 o 
  -7   4   1       43.40       41.58      6.99 o 
  -6   4   1       85.09       90.07      8.92 o 
  -5   4   1        6.38        2.99      1.46 o 
  -4   4   1      153.64      167.22     12.88 o 
  -3   4   1        3.92        5.19      0.85 o 
  -2   4   1      549.44      542.72     25.73 o 
  -1   4   1     1043.79     1057.18     38.07 o 
   0   4   1     5833.36     6309.62    194.23 o 
   1   4   1      142.10      141.47      4.35 o 
   2   4   1      775.22      757.76     10.16 o 
   3   4   1      949.55      932.67     14.14 o 
   4   4   1       79.89       76.97      3.72 o 
   5   4   1      131.06      135.41      6.47 o 
   6   4   1        1.25        3.60      3.00 o 
   7   4   1       10.81       15.75      4.24 o 
  -7   5   1       56.31       57.76     10.72 o 
  -6   5   1       64.48       56.16      6.12 o 
  -5   5   1        7.26       12.41      2.53 o 
  -4   5   1      242.19      231.41     16.40 o 
  -3   5   1      548.85      597.41     28.12 o 
  -2   5   1       55.33       66.34      4.31 o 
  -1   5   1     5055.87     5418.65    181.91 o 
   0   5   1     3932.51     4170.55    145.43 o 
   1   5   1       21.22       18.79      1.41 o 
   2   5   1     2391.44     2425.48     21.58 o 
   3   5   1        0.96        0.83      0.46 o 
   4   5   1      397.77      389.65      8.54 o 
   5   5   1       10.82       11.31      2.26 o 
   6   5   1      115.23      124.59      9.63 o 
   7   5   1        8.22       12.10      3.51 o 
  -7   6   1       21.82       26.35      5.11 o 
  -6   6   1        1.34        3.90      1.70 o 
  -5   6   1        5.48        4.58      2.03 o 
  -4   6   1      161.64      152.75      6.30 o 
  -3   6   1      280.51      324.76     15.79 o 
  -2   6   1     1711.17     1967.07     57.90 o 
  -1   6   1      135.18      122.98      5.96 o 
   0   6   1      993.76     1150.23     38.17 o 
   1   6   1      515.27      487.00     27.31 o 
   2   6   1       10.87       16.44      1.19 o 
   3   6   1       73.56       67.21      2.68 o 
   4   6   1       14.47       17.58      2.31 o 
   5   6   1       93.65       77.01      5.47 o 
   6   6   1        0.12       -0.34      1.49 o 
   7   6   1        0.17        1.03      3.09 o 
  -7   7   1       32.20       27.51      5.27 o 
  -6   7   1       14.99       16.84      2.90 o 
  -5   7   1       45.30       44.03      5.31 o 
  -4   7   1       63.06       61.46      4.07 o 
  -3   7   1      384.82      383.42     16.10 o 
  -2   7   1       83.43       89.18      4.46 o 
  -1   7   1      117.94      151.17      7.04 o 
   0   7   1      931.61     1055.65     33.56 o 
   1   7   1     1729.04     1723.11     63.39 o 
   2   7   1     1223.73     1324.05     19.89 o 
   3   7   1       34.97       30.27      2.94 o 
   4   7   1        1.32        2.92      1.05 o 
   5   7   1       81.43       74.47      5.54 o 
   6   7   1       47.91       58.52      5.64 o 
   7   7   1        6.51       16.05      3.77 o 
  -7   8   1       24.37       25.44      5.54 o 
  -6   8   1        1.91        3.01      1.80 o 
  -5   8   1      192.02      176.97      7.65 o 
  -4   8   1       38.70       37.80      3.27 o 
  -3   8   1      437.61      420.13     16.78 o 
  -2   8   1     1100.96     1234.12     41.12 o 
  -1   8   1      679.39      761.93     30.90 o 
   0   8   1      892.57      964.63     30.47 o 
   1   8   1     1093.66     1280.72     64.22 o 
   2   8   1      224.93      229.51     10.68 o 
   3   8   1      439.86      424.76     10.42 o 
   4   8   1       15.81       15.61      2.33 o 
   5   8   1        8.80       10.82      2.18 o 
   6   8   1        0.01        4.30      1.49 o 
   7   8   1        0.62        2.32      2.55 o 
  -7   9   1        2.36        7.72      2.88 o 
  -6   9   1       49.31       44.64      5.68 o 
  -5   9   1       16.59       15.35      2.54 o 
  -4   9   1      371.46      374.70     12.17 o 
  -3   9   1      171.76      172.62      5.38 o 
  -2   9   1       31.75       33.87      2.79 o 
  -1   9   1       73.26       73.32      2.56 o 
   0   9   1      370.98      389.08     12.94 o 
   1   9   1      102.42      106.76      2.64 o 
   2   9   1      146.76      120.94      6.29 o 
   3   9   1       16.77       23.27      2.73 o 
   4   9   1       34.08       34.61      3.71 o 
   5   9   1       56.69       50.71      5.04 o 
   6   9   1      379.25      375.11     13.22 o 
   7   9   1        3.67        2.15      2.47 o 
  -7  10   1       32.00       46.81      7.03 o 
  -6  10   1        5.79       12.22      2.70 o 
  -5  10   1       14.62       15.60      2.48 o 
  -4  10   1      753.46      721.12     41.06 o 
  -3  10   1       10.26       10.21      1.78 o 
  -2  10   1      287.79      274.52     17.17 o 
  -1  10   1      106.11      115.11      5.24 o 
   0  10   1       74.65       72.65      2.24 o 
   1  10   1      817.06      873.45     27.63 o 
   2  10   1       51.82       45.05      3.91 o 
   3  10   1       23.88       16.39      2.28 o 
   4  10   1       69.65       66.01      4.72 o 
   5  10   1       10.18       13.76      2.53 o 
   6  10   1       19.68       22.16      3.10 o 
   7  10   1        1.88        8.58      4.12 o 
  -7  11   1       25.95       28.82      4.41 o 
  -6  11   1        0.11       -1.53      1.53 o 
  -5  11   1       16.90       16.26      2.63 o 
  -4  11   1      645.19      616.71     28.86 o 
  -3  11   1      158.62      148.26      8.54 o 
  -2  11   1      173.12      218.18      9.13 o 
  -1  11   1     4976.50     5486.19    160.38 o 
   0  11   1      731.23      861.74     22.38 o 
   1  11   1      550.60      557.74     22.29 o 
   2  11   1      216.82      194.20      6.46 o 
   3  11   1     1104.48     1101.49     43.63 o 
   4  11   1       19.32       18.05      2.73 o 
   5  11   1        7.85       10.04      2.07 o 
   6  11   1        0.25        4.00      2.07 o 
  -7  12   1       22.62       28.94      4.26 o 
  -6  12   1       20.71       22.97      3.67 o 
  -5  12   1      185.45      169.35      7.71 o 
  -4  12   1     1025.74      995.65     61.71 o 
  -3  12   1      107.95       90.96      6.69 o 
  -2  12   1        6.57        2.95      0.74 o 
  -1  12   1     2791.93     3263.29    108.06 o 
   0  12   1       32.38       23.82      1.72 o 
   1  12   1       21.83       31.67      1.94 o 
   2  12   1     1123.86     1225.53     53.56 o 
   3  12   1      470.02      462.82     26.77 o 
   4  12   1       59.65       54.18      4.80 o 
   5  12   1        6.67        7.16      1.53 o 
   6  12   1        4.51        4.80      1.61 o 
  -6  13   1        1.51        2.51      1.93 o 
  -5  13   1       98.03       94.68      6.24 o 
  -4  13   1        6.31        6.40      1.54 o 
  -3  13   1      458.00      410.03     26.15 o 
  -2  13   1      822.36      969.16     38.91 o 
  -1  13   1     2301.53     2639.16     92.53 o 
   0  13   1      109.91      115.91      3.27 o 
   1  13   1      608.04      646.90     22.15 o 
   2  13   1       85.10      113.35      4.85 o 
   3  13   1       29.83       36.37      3.66 o 
   4  13   1      264.10      255.64     11.59 o 
   5  13   1      109.45       95.88      5.69 o 
   6  13   1      110.69      115.65      7.09 o 
  -6  14   1      118.10      108.19      6.79 o 
  -5  14   1      100.33       89.07      5.37 o 
  -4  14   1      277.32      242.90     13.24 o 
  -3  14   1      296.43      295.97     14.86 o 
  -2  14   1      150.06      175.74      8.55 o 
  -1  14   1      106.35      105.43      5.46 o 
   0  14   1       38.38       42.63      2.10 o 
   1  14   1      487.28      496.44     17.23 o 
   2  14   1       14.34       16.47      2.45 o 
   3  14   1      748.93      652.34     28.97 o 
   4  14   1      224.33      208.49     11.54 o 
   5  14   1        4.10        9.60      1.96 o 
   6  14   1        0.33        1.50      1.47 o 
  -6  15   1       11.24       10.47      2.23 o 
  -5  15   1        0.51        3.84      1.32 o 
  -4  15   1       37.04       32.77      3.49 o 
  -3  15   1       65.66       59.52      4.71 o 
  -2  15   1       61.94       71.03      3.25 o 
  -1  15   1      133.66      126.51      3.63 o 
   0  15   1      420.25      488.13      8.30 o 
   1  15   1      187.90      173.32      5.65 o 
   2  15   1        7.53       11.48      1.94 o 
   3  15   1     1048.35      990.43     29.94 o 
   4  15   1       18.73       20.06      3.02 o 
   5  15   1        1.80        1.53      1.39 o 
   6  15   1       21.79       28.00      3.34 o 
  -6  16   1        0.11        1.42      1.58 o 
  -5  16   1       20.84       22.52      2.81 o 
  -4  16   1      414.49      395.39     28.65 o 
  -3  16   1      781.29      714.18     38.50 o 
  -2  16   1      472.71      468.73     18.71 o 
  -1  16   1      147.60      152.88      4.12 o 
   0  16   1     2379.26     2599.10     56.73 o 
   1  16   1      684.06      736.37     18.13 o 
   2  16   1      204.70      193.19      7.29 o 
   3  16   1      298.44      282.53     10.90 o 
   4  16   1      245.02      226.30     15.45 o 
   5  16   1       42.50       38.71      4.62 o 
   6  16   1        0.04        1.52      3.22 o 
  -6  17   1        3.67        4.31      2.04 o 
  -5  17   1       31.51       37.15      3.74 o 
  -4  17   1       29.64       30.62      3.77 o 
  -3  17   1       94.17       94.72      5.27 o 
  -2  17   1       49.87       50.88      3.36 o 
  -1  17   1       70.39       67.54      2.81 o 
   0  17   1      794.39      872.14     22.76 o 
   1  17   1       85.45       93.12      4.48 o 
   2  17   1      207.98      187.31     12.96 o 
   3  17   1      182.54      171.83      9.78 o 
   4  17   1      752.80      708.86     30.70 o 
   5  17   1       29.49       32.66      4.11 o 
   6  17   1       32.88       40.64      4.53 o 
  -6  18   1       49.73       52.89      5.50 o 
  -5  18   1      102.43       96.69      5.39 o 
  -4  18   1        0.02        1.30      1.26 o 
  -3  18   1       35.75       41.24      5.47 o 
  -2  18   1       41.90       45.55      3.28 o 
  -1  18   1        5.85        6.46      1.10 o 
   0  18   1        2.41        2.64      1.28 o 
   1  18   1      659.19      702.37     22.34 o 
   2  18   1      173.57      172.21      7.97 o 
   3  18   1      413.64      373.84     20.61 o 
   4  18   1        9.78       13.96      2.43 o 
   5  18   1        1.37        2.30      1.42 o 
   6  18   1        0.04        0.15      2.01 o 
  -6  19   1       20.53       24.74      4.56 o 
  -5  19   1        0.01        1.06      1.88 o 
  -4  19   1        1.22       -0.37      1.29 o 
  -3  19   1       55.66       51.01      4.84 o 
  -2  19   1       31.41       31.04      2.96 o 
  -1  19   1      111.60      104.43      4.37 o 
   0  19   1       17.53       21.25      2.08 o 
   1  19   1      169.38      173.48      9.88 o 
   2  19   1       24.65       24.34      3.22 o 
   3  19   1      215.40      200.72      8.03 o 
   4  19   1      261.44      246.26     12.48 o 
   5  19   1       31.95       42.36      4.53 o 
   6  19   1        2.32        7.42      1.92 o 
  -6  20   1        6.49        9.53      1.90 o 
  -5  20   1        0.62        1.04      1.36 o 
  -4  20   1       51.27       59.08      5.64 o 
  -3  20   1       12.81       10.83      2.22 o 
  -2  20   1      324.61      296.33      9.20 o 
  -1  20   1        7.45       12.26      1.84 o 
   0  20   1      215.28      196.43      5.81 o 
   1  20   1        0.19        1.87      1.03 o 
   2  20   1      206.32      191.12      8.81 o 
   3  20   1       60.35       64.59      5.60 o 
   4  20   1        0.81        0.00      1.31 o 
   5  20   1        9.40       12.13      2.29 o 
  -5  21   1        4.51        5.91      1.55 o 
  -4  21   1        1.68        0.45      1.54 o 
  -3  21   1        3.65        4.62      1.72 o 
  -2  21   1        2.57        2.06      1.33 o 
  -1  21   1        1.65        4.61      1.29 o 
   0  21   1       44.49       44.78      3.18 o 
   1  21   1      221.54      220.24     12.26 o 
   2  21   1       91.82       85.37      5.25 o 
   3  21   1        5.46        5.07      1.74 o 
   4  21   1       19.16       22.02      3.25 o 
   5  21   1        1.08        3.37      1.53 o 
  -5  22   1      161.79      162.88      7.12 o 
  -4  22   1       22.96       22.85      3.18 o 
  -3  22   1       19.57       21.18      3.16 o 
  -2  22   1       43.27       46.95      4.69 o 
  -1  22   1       11.54       14.45      2.02 o 
   0  22   1        0.59        0.84      0.93 o 
   1  22   1      250.95      248.70     10.38 o 
   2  22   1       10.30       11.81      2.17 o 
   3  22   1       38.38       41.16      4.60 o 
   4  22   1        1.47        3.66      1.45 o 
   5  22   1       94.09      100.74      6.93 o 
  -5  23   1        3.03        3.34      1.54 o 
  -4  23   1        0.55        0.80      1.33 o 
  -3  23   1       39.33       41.21      4.53 o 
  -2  23   1        0.99        3.06      1.50 o 
  -1  23   1       30.76       37.59      3.50 o 
   0  23   1        0.19        2.55      1.16 o 
   1  23   1        0.05        3.22      1.32 o 
   2  23   1      174.55      178.07      7.64 o 
   3  23   1       23.88       22.02      3.12 o 
   4  23   1       38.38       41.69      4.73 o 
   5  23   1        0.63       -0.18      1.62 o 
  -5  24   1       16.66       13.78      2.44 o 
  -4  24   1        8.83        8.68      1.98 o 
  -3  24   1        9.47        5.73      1.73 o 
  -2  24   1       67.40       66.44      5.66 o 
  -1  24   1        0.86        1.79      1.23 o 
   0  24   1      157.70      169.75      8.28 o 
   1  24   1        7.11        6.08      1.87 o 
   2  24   1        2.13        4.58      1.61 o 
   3  24   1        0.33        3.97      1.55 o 
   4  24   1        1.83        2.58      2.30 o 
   5  24   1       13.62       11.94      2.65 o 
  -5  25   1        6.83        7.88      2.02 o 
  -4  25   1        0.27        1.25      1.55 o 
  -3  25   1       74.85       86.85      7.57 o 
  -2  25   1        9.22        9.69      3.27 o 
  -1  25   1       37.37       46.67      4.04 o 
   0  25   1       41.42       45.22      5.21 o 
   1  25   1      145.78      138.36      6.57 o 
   2  25   1       38.63       36.22      4.23 o 
   3  25   1       76.90       83.95      6.84 o 
   4  25   1       23.51       28.06      4.16 o 
   5  25   1        7.06        8.72      2.55 o 
  -5  26   1        3.85        2.40      4.12 o 
  -4  26   1        0.00        2.78      1.67 o 
  -3  26   1       45.77       43.51      4.54 o 
  -2  26   1      139.89      130.81      8.37 o 
  -1  26   1        8.88        9.10      1.76 o 
   0  26   1        7.26        6.22      2.78 o 
   1  26   1      153.24      153.37      7.09 o 
   2  26   1      125.19      116.65      6.42 o 
   3  26   1        2.62        2.20      1.67 o 
   4  26   1        1.89       11.13      2.35 o 
  -4  27   1       11.11       14.20      2.71 o 
  -3  27   1        0.68        4.26      1.62 o 
  -2  27   1        0.57        0.94      1.41 o 
  -1  27   1        0.36        2.87      1.87 o 
   0  27   1       82.67       83.22      6.74 o 
   1  27   1      297.19      303.15     10.42 o 
   2  27   1        7.26        7.25      1.78 o 
   3  27   1       18.48       20.85      2.90 o 
   4  27   1       97.65      106.98      7.31 o 
  -4  28   1       38.40       49.38      4.98 o 
  -3  28   1        1.78        0.97      2.13 o 
  -2  28   1        3.72        6.30      2.08 o 
  -1  28   1       98.72       94.75      6.33 o 
   0  28   1      238.57      250.78     10.86 o 
   1  28   1      190.74      192.36      9.68 o 
   2  28   1       17.81       19.55      3.29 o 
   3  28   1       88.30       88.54      7.28 o 
   4  28   1        8.59        8.93      2.20 o 
  -4  29   1        3.04       10.10      3.28 o 
  -3  29   1       49.62       46.92      5.06 o 
  -2  29   1        5.35        6.06      2.03 o 
  -1  29   1       11.03       16.06      3.05 o 
   0  29   1       66.24       69.24      6.76 o 
   1  29   1        2.43        4.96      3.07 o 
   2  29   1      100.64       97.71      6.49 o 
   3  29   1       42.01       51.32      5.32 o 
   4  29   1       11.00        7.86      2.72 o 
  -3  30   1       87.63      102.88      6.76 o 
  -2  30   1       49.47       53.73      5.99 o 
  -1  30   1        6.36       11.49      2.90 o 
   0  30   1        3.90        8.01      2.54 o 
   1  30   1        1.77        4.25      1.57 o 
   2  30   1       26.39       23.18      3.11 o 
   3  30   1        9.02       13.21      2.82 o 
  -3  31   1        9.40        9.50      2.63 o 
  -2  31   1       48.83       39.89      7.46 o 
  -1  31   1        6.90       13.98      3.03 o 
   0  31   1        1.22        1.59      1.67 o 
   1  31   1       10.06       14.67      3.21 o 
   2  31   1       17.34       22.55      3.12 o 
   3  31   1        4.13        4.73      2.28 o 
  -2  32   1       44.05       54.33      7.40 o 
  -1  32   1      195.87      184.67     12.01 o 
   0  32   1       10.43       13.61      2.68 o 
   1  32   1        0.34        2.61      1.71 o 
   2  32   1        1.26        1.99      1.91 o 
  -2  33   1       36.16       25.55      4.05 o 
  -1  33   1       45.49       51.12     11.24 o 
   0  33   1        8.39        9.90      3.43 o 
   1  33   1        4.28        8.53      2.80 o 
   2  33   1       25.11       31.40      3.92 o 
  -1  34   1        1.17        4.13      2.54 o 
   0  34   1        0.09       -0.34      2.17 o 
   1  34   1        1.39       12.64      6.26 o 
  -6   0   2        4.84        8.06      4.46 o 
  -4   0   2      465.83      454.50     44.00 o 
  -2   0   2     1005.83     1069.97    119.92 o 
   0   0   2      558.52      491.85     10.98 o 
   2   0   2      102.41       84.13      4.36 o 
   4   0   2       13.63       14.46      2.36 o 
   6   0   2        2.02        6.18      3.09 o 
  -7   1   2        5.02       11.90      4.63 o 
  -6   1   2        0.59        3.10      2.00 o 
  -5   1   2       56.04       53.90      5.37 o 
  -4   1   2      104.26      111.86      6.17 o 
  -3   1   2     1050.56     1071.90     59.18 o 
  -2   1   2      133.36      135.58      6.12 o 
  -1   1   2     1848.31     2018.11     44.52 o 
   0   1   2       88.22       95.82      8.51 o 
   1   1   2       39.58       41.32      1.67 o 
   2   1   2      912.46      908.96     10.36 o 
   3   1   2        8.10        8.53      0.97 o 
   4   1   2      238.61      219.66      6.42 o 
   5   1   2       90.62       74.63      6.35 o 
   6   1   2       70.91       73.20      9.13 o 
   7   1   2       30.47       37.12      6.47 o 
  -7   2   2        1.51        5.75      2.76 o 
  -6   2   2       10.15       14.84      3.46 o 
  -5   2   2       26.54       27.49      3.95 o 
  -4   2   2      139.36      136.10      6.97 o 
  -3   2   2       24.13       22.97      2.87 o 
  -2   2   2     1789.47     1971.50     92.73 o 
  -1   2   2      745.10      815.83     26.67 o 
   0   2   2      964.87     1035.29     26.43 o 
   1   2   2      289.04      273.36      4.48 o 
   2   2   2      336.72      360.86      6.48 o 
   4   2   2       91.68       92.99      3.33 o 
   5   2   2       34.79       55.49      4.89 o 
   6   2   2        1.53        5.32      2.06 o 
   7   2   2       38.92       60.69      8.92 o 
  -7   3   2       45.76       47.14      7.82 o 
  -6   3   2      104.09       96.05      9.15 o 
  -5   3   2        1.90        2.38      1.66 o 
  -4   3   2       34.21       31.65      3.07 o 
  -3   3   2      371.54      390.38     13.89 o 
  -2   3   2      714.72      856.11     44.75 o 
  -1   3   2    15040.43    14963.49    652.88 o 
   0   3   2     2295.90     2452.71     62.81 o 
   1   3   2     1227.14     1158.14     37.76 o 
   2   3   2     3203.94     3315.33     40.64 o 
   3   3   2      303.93      293.92      5.60 o 
   4   3   2      354.96      343.50      7.53 o 
   5   3   2      201.18      191.86      7.73 o 
   6   3   2      159.59      137.05     10.24 o 
   7   3   2       59.28       78.47      9.70 o 
  -7   4   2       23.11       19.26      5.49 o 
  -6   4   2       68.51       73.29      6.42 o 
  -5   4   2       19.21       13.60      2.85 o 
  -4   4   2     1843.67     1854.20     95.31 o 
  -3   4   2      183.92      193.93      8.44 o 
  -2   4   2     1310.95     1545.81     60.22 o 
  -1   4   2    40428.05    34804.37   2008.72 o 
   0   4   2      473.96      548.67     15.64 o 
   1   4   2      294.84      294.30      6.11 o 
   2   4   2     2400.02     2519.30     27.10 o 
   4   4   2        7.10        6.51      1.22 o 
   5   4   2       27.33       26.29      3.48 o 
   6   4   2       16.92       19.20      3.79 o 
   7   4   2        0.14        3.98      4.89 o 
  -7   5   2        7.76       14.91      4.20 o 
  -6   5   2       52.73       52.59      5.95 o 
  -5   5   2       17.66       21.38      3.57 o 
  -4   5   2        8.64        7.38      2.03 o 
  -3   5   2       13.45       14.14      1.84 o 
  -2   5   2      323.22      355.84     13.38 o 
  -1   5   2    27526.09    26445.37   1021.11 o 
   0   5   2    19675.30    18130.61    441.86 o 
   1   5   2     1673.00     1681.86     43.19 o 
   2   5   2      396.21      383.26      8.17 o 
   3   5   2      162.86      189.44      4.90 o 
   4   5   2      678.78      631.81     15.55 o 
   5   5   2        2.04        1.67      1.20 o 
   6   5   2       19.49       18.97      3.20 o 
   7   5   2       30.62       42.22      6.67 o 
  -7   6   2        0.33       -2.10      2.10 o 
  -6   6   2       69.79       67.45      6.89 o 
  -5   6   2      116.87      116.11      6.93 o 
  -4   6   2     1181.62     1130.76     57.14 o 
  -3   6   2     1453.55     1584.54     79.08 o 
  -2   6   2        0.13        1.61      0.47 o 
  -1   6   2      432.79      431.55     19.58 o 
   0   6   2     8844.84     9273.58    347.07 o 
   1   6   2      491.86      499.96     19.24 o 
   2   6   2       60.23       61.83      2.61 o 
   3   6   2      943.81     1000.83     11.32 o 
   4   6   2        2.69        2.47      1.06 o 
   5   6   2       52.20       59.11      5.29 o 
   6   6   2       37.36       53.20      6.56 o 
   7   6   2        9.48       17.23      3.86 o 
  -7   7   2        6.34        3.01      2.48 o 
  -6   7   2        9.50       13.08      2.68 o 
  -5   7   2      137.04      126.16      7.36 o 
  -4   7   2       20.33       16.08      2.89 o 
  -3   7   2      166.42      179.90      7.41 o 
  -2   7   2       74.30       92.58      3.24 o 
  -1   7   2      221.12      227.59     10.58 o 
   0   7   2     1307.75     1480.78     68.58 o 
   1   7   2      404.67      449.15     20.07 o 
   2   7   2     2237.71     2232.97     53.20 o 
   3   7   2       24.04       25.24      2.75 o 
   4   7   2      298.81      285.00      8.49 o 
   5   7   2      124.43      113.07      6.08 o 
   6   7   2       27.49       29.53      3.71 o 
   7   7   2        6.42        3.17      2.51 o 
  -7   8   2        8.31       12.30      6.43 o 
  -6   8   2        6.25        6.95      3.54 o 
  -5   8   2       78.03       76.53      6.85 o 
  -4   8   2        2.17        2.13      1.10 o 
  -3   8   2       45.22       52.14      2.38 o 
  -2   8   2       12.97       19.34      1.10 o 
  -1   8   2      587.41      594.70     30.01 o 
   0   8   2      257.41      254.62      9.56 o 
   1   8   2      513.20      528.68     29.96 o 
   2   8   2       14.98       18.82      1.38 o 
   3   8   2       48.15       39.03      3.49 o 
   4   8   2       30.98       30.28      3.49 o 
   5   8   2        1.68        0.30      1.45 o 
   6   8   2        0.30        4.20      1.48 o 
  -7   9   2        5.48        5.75      2.59 o 
  -6   9   2        0.77       -0.14      1.67 o 
  -5   9   2      156.00      143.11      7.94 o 
  -4   9   2       64.53       78.03      4.46 o 
  -3   9   2       65.45       62.47      3.28 o 
  -2   9   2        2.85        3.28      0.54 o 
  -1   9   2      106.61      107.10      4.64 o 
   0   9   2       19.34       28.54      2.46 o 
   1   9   2     1397.74     1511.67     72.18 o 
   2   9   2        0.70        4.93      0.83 o 
   3   9   2       20.82       20.52      2.61 o 
   4   9   2        2.04        2.76      1.23 o 
   5   9   2       71.05       67.05      6.78 o 
   6   9   2        5.35        8.41      1.70 o 
  -7  10   2        0.04        5.30      1.94 o 
  -6  10   2      105.71      102.96      7.54 o 
  -5  10   2        0.03        1.42      1.45 o 
  -4  10   2      178.90      171.56      8.20 o 
  -3  10   2      533.95      524.27     26.01 o 
  -2  10   2       13.06        9.44      0.93 o 
  -1  10   2      643.56      671.85     25.14 o 
   0  10   2      612.10      695.84     32.03 o 
   1  10   2     1441.58     1629.08     79.75 o 
   2  10   2      271.84      336.30     19.28 o 
   3  10   2      106.25      102.97      4.82 o 
   4  10   2        2.23        3.14      1.49 o 
   5  10   2       17.72       16.31      2.66 o 
   6  10   2        3.31        5.68      1.64 o 
  -7  11   2        0.12        2.91      2.16 o 
  -6  11   2       13.68       13.48      2.70 o 
  -5  11   2        8.72        9.57      2.45 o 
  -4  11   2       18.95       21.46      2.72 o 
  -3  11   2      233.46      214.10     15.62 o 
  -2  11   2       49.07       59.70      2.88 o 
  -1  11   2      353.90      356.40     16.05 o 
   0  11   2      772.82      842.88     34.55 o 
   1  11   2     1049.84     1209.39     68.43 o 
   2  11   2       90.80       59.72      3.34 o 
   3  11   2      114.55      102.56      6.04 o 
   4  11   2     1047.30      916.47     26.97 o 
   5  11   2      430.32      383.57     20.47 o 
   6  11   2       10.86       10.42      2.28 o 
  -7  12   2       11.37       11.74      4.83 o 
  -6  12   2       23.18       22.12      4.20 o 
  -5  12   2        1.49        2.37      1.54 o 
  -4  12   2      306.45      287.12     13.65 o 
  -3  12   2      146.20      145.35      6.40 o 
  -2  12   2       59.47       78.15      4.13 o 
  -1  12   2      167.53      181.39      5.24 o 
   0  12   2      416.42      480.33     20.45 o 
   1  12   2     1370.81     1543.38     77.05 o 
   2  12   2       48.02       43.87      3.62 o 
   3  12   2       19.42       22.18      2.84 o 
   4  12   2      123.58      123.57      6.97 o 
   5  12   2        1.08        5.16      1.48 o 
   6  12   2       22.10       20.51      4.11 o 
  -6  13   2        2.89        8.45      2.09 o 
  -5  13   2       17.91       17.62      2.66 o 
  -4  13   2       43.58       55.37      4.32 o 
  -3  13   2      820.55      761.87     44.81 o 
  -2  13   2       42.37       42.92      2.03 o 
  -1  13   2     1906.86     2029.76     70.07 o 
   0  13   2      223.73      236.00      7.64 o 
   1  13   2       17.55       24.39      1.85 o 
   2  13   2     1090.27     1006.31     36.40 o 
   3  13   2       25.43       29.64      3.44 o 
   4  13   2      960.40      898.35     44.18 o 
   5  13   2        5.60        6.80      1.89 o 
   6  13   2       22.87       19.75      3.13 o 
  -6  14   2      144.45      138.44      8.93 o 
  -5  14   2        5.77        7.25      2.75 o 
  -4  14   2      149.38      146.20      7.61 o 
  -3  14   2      475.63      425.34     25.38 o 
  -2  14   2      162.75      160.17      7.21 o 
  -1  14   2      875.61      907.48     25.60 o 
   0  14   2      117.79      119.77      5.78 o 
   1  14   2      104.90      115.19      5.65 o 
   2  14   2      299.87      280.56     11.96 o 
   3  14   2      406.45      363.53     23.40 o 
   4  14   2       10.96       10.88      2.25 o 
   5  14   2       66.28       62.91      9.21 o 
   6  14   2       58.55       50.37      5.28 o 
  -6  15   2       10.02       11.19      4.16 o 
  -5  15   2        1.74        1.90      1.93 o 
  -4  15   2      138.79      121.65      9.01 o 
  -3  15   2      228.21      213.82     12.21 o 
  -2  15   2      203.47      198.52      8.70 o 
  -1  15   2       98.06       79.71      4.09 o 
   0  15   2      607.90      599.18     20.03 o 
   1  15   2      109.19      109.53      4.86 o 
   2  15   2      106.24      105.15      4.96 o 
   3  15   2      230.28      214.50      7.80 o 
   4  15   2       20.85       27.16      3.61 o 
   5  15   2        6.12        5.35      1.65 o 
   6  15   2       83.13       90.72      6.92 o 
  -6  16   2        2.47        4.06      2.64 o 
  -5  16   2        1.41        2.01      1.36 o 
  -4  16   2      277.52      246.61     12.79 o 
  -3  16   2        0.06        3.18      1.41 o 
  -2  16   2       44.11       53.67      3.29 o 
  -1  16   2       28.53       24.85      2.24 o 
   0  16   2        0.01        0.59      0.63 o 
   1  16   2       56.17       48.12      2.77 o 
   2  16   2      152.29      159.58     11.96 o 
   3  16   2      422.80      383.18     19.26 o 
   4  16   2       12.18       13.44      2.50 o 
   5  16   2       85.61       95.96      6.34 o 
   6  16   2       23.36       34.06      4.23 o 
  -6  17   2       15.32       19.72      3.30 o 
  -5  17   2       49.92       55.92      5.40 o 
  -4  17   2       38.60       40.74      3.84 o 
  -3  17   2      249.21      235.57      9.48 o 
  -2  17   2        0.96        0.33      0.69 o 
  -1  17   2        1.08        0.88      0.65 o 
   0  17   2      129.18      140.36      4.55 o 
   1  17   2        0.41        2.46      0.93 o 
   2  17   2       77.94       72.30      4.58 o 
   3  17   2       47.89       44.94      4.56 o 
   4  17   2       17.62       21.10      3.13 o 
   5  17   2       12.72       16.10      2.51 o 
   6  17   2        3.78        1.03      2.06 o 
  -6  18   2        2.35        3.14      1.78 o 
  -5  18   2        1.87        2.86      1.58 o 
  -4  18   2        4.67        9.08      1.82 o 
  -3  18   2       16.14       20.58      2.96 o 
  -2  18   2      230.14      220.38      7.94 o 
  -1  18   2       48.25       46.32      2.88 o 
   0  18   2        8.48        8.77      1.37 o 
   1  18   2       64.54       59.39      4.20 o 
   2  18   2       32.05       32.70      3.64 o 
   3  18   2        6.20        6.81      1.85 o 
   4  18   2        1.62        2.86      1.43 o 
   5  18   2        1.45        1.69      1.41 o 
   6  18   2        6.10        8.24      2.87 o 
  -6  19   2       13.94       15.52      2.57 o 
  -5  19   2        5.45        6.82      3.22 o 
  -4  19   2       38.91       36.58      3.72 o 
  -3  19   2      227.34      231.76     10.33 o 
  -2  19   2        9.37        7.63      1.81 o 
  -1  19   2      279.67      268.73     11.00 o 
   0  19   2      130.87      136.58      4.74 o 
   1  19   2      391.92      386.33     16.39 o 
   2  19   2      126.06      116.07      5.70 o 
   3  19   2        0.37        1.15      1.35 o 
   4  19   2       10.93       12.39      2.38 o 
   5  19   2        7.35        8.93      2.08 o 
  -6  20   2       34.31       30.19      7.24 o 
  -5  20   2        4.22        6.03      1.56 o 
  -4  20   2        0.99        4.88      1.28 o 
  -3  20   2       24.55       26.20      3.42 o 
  -2  20   2       47.60       45.03      4.34 o 
  -1  20   2      237.01      223.56      7.31 o 
   0  20   2       96.85       99.73      5.63 o 
   1  20   2       25.75       20.25      2.82 o 
   2  20   2       15.23       17.65      2.78 o 
   3  20   2       66.28       60.29      5.45 o 
   4  20   2        5.19        6.14      2.25 o 
   5  20   2       87.30       90.91      7.48 o 
  -5  21   2       89.90       82.43      5.88 o 
  -4  21   2       25.60       25.53      3.83 o 
  -3  21   2       15.60       19.25      2.97 o 
  -2  21   2      177.76      164.75      6.99 o 
  -1  21   2      205.07      203.02      7.13 o 
   0  21   2       60.16       62.34      4.57 o 
   1  21   2        4.83        7.40      1.62 o 
   2  21   2      681.65      619.52     31.06 o 
   3  21   2       28.29       25.71      3.53 o 
   4  21   2       29.35       36.79      4.30 o 
   5  21   2       15.18       11.90      2.66 o 
  -5  22   2        1.15        4.00      1.66 o 
  -4  22   2        2.64        6.29      1.54 o 
  -3  22   2       69.29       65.69      5.66 o 
  -2  22   2       17.01       18.78      3.34 o 
  -1  22   2       41.27       43.65      4.18 o 
   0  22   2       45.99       44.45      3.98 o 
   1  22   2      125.01      126.17      6.24 o 
   2  22   2      142.23      148.65      6.90 o 
   3  22   2        4.02        7.37      2.13 o 
   4  22   2       24.66       31.09      4.04 o 
   5  22   2        0.62        3.42      1.69 o 
  -5  23   2       87.43       84.04      8.86 o 
  -4  23   2        0.02        0.88      1.39 o 
  -3  23   2      163.30      144.90      7.06 o 
  -2  23   2      108.90       85.22      6.54 o 
  -1  23   2       92.42       98.87      5.15 o 
   0  23   2      231.74      221.92      9.51 o 
   1  23   2        7.06        6.06      1.61 o 
   2  23   2      824.95      774.83     21.45 o 
   3  23   2        8.25        6.40      1.89 o 
   4  23   2        0.73        4.03      1.60 o 
   5  23   2       19.79       27.15      3.70 o 
  -5  24   2        0.27        0.09      2.09 o 
  -4  24   2        9.67       13.60      3.10 o 
  -3  24   2       68.84       65.39      6.66 o 
  -2  24   2        0.27        1.11      1.51 o 
  -1  24   2       29.71       34.12      3.83 o 
   0  24   2      240.70      249.19     10.06 o 
   1  24   2       85.30       86.82      5.87 o 
   2  24   2       10.43       12.91      2.53 o 
   3  24   2       60.25       61.45      5.72 o 
   4  24   2        2.44        4.57      1.63 o 
   5  24   2       41.72       50.63      5.49 o 
  -5  25   2        0.00        2.16      2.11 o 
  -4  25   2        2.95       10.37      2.37 o 
  -3  25   2        7.27        6.30      2.22 o 
  -2  25   2        0.35        3.68      1.59 o 
  -1  25   2       65.76       64.51      4.89 o 
   0  25   2      240.42      243.95     10.60 o 
   1  25   2      388.46      378.74     11.20 o 
   2  25   2      101.79       98.41      6.07 o 
   3  25   2       15.49       15.67      2.56 o 
   4  25   2        5.76       10.23      2.58 o 
  -4  26   2        0.23        3.03      3.77 o 
  -3  26   2        0.00        3.79      1.78 o 
  -2  26   2       17.18       21.29      3.63 o 
  -1  26   2       37.06       38.98      4.11 o 
   0  26   2        5.09       10.09      2.20 o 
   1  26   2        0.02        3.28      1.45 o 
   2  26   2        0.79        0.27      1.71 o 
   3  26   2        0.89        3.75      1.86 o 
   4  26   2        0.08        4.74      1.91 o 
  -4  27   2        0.56        3.04      1.96 o 
  -3  27   2       22.15       29.98      7.01 o 
  -2  27   2        0.88        1.33      1.63 o 
  -1  27   2       22.28       24.51      3.59 o 
   0  27   2        0.01        2.79      1.93 o 
   1  27   2        1.66        3.70      2.35 o 
   2  27   2        1.85        4.04      1.56 o 
   3  27   2        0.35        1.58      1.56 o 
   4  27   2        0.66        2.48      2.04 o 
  -4  28   2       16.54       22.60      3.62 o 
  -3  28   2        0.54        4.07      1.84 o 
  -2  28   2       11.10       15.27      3.15 o 
  -1  28   2        0.07        2.60      2.58 o 
   0  28   2       20.82       25.06      3.81 o 
   1  28   2        6.48        6.74      1.84 o 
   2  28   2        2.28        3.24      1.67 o 
   3  28   2        1.68       -0.71      2.48 o 
   4  28   2        6.12        2.46      2.41 o 
  -4  29   2        3.61        4.44      4.20 o 
  -3  29   2        0.16        1.77      1.91 o 
  -2  29   2       18.54       28.34      4.23 o 
  -1  29   2        8.82       12.87      2.56 o 
   0  29   2       13.97       14.20      2.60 o 
   1  29   2        3.73        3.41      1.75 o 
   2  29   2       17.78       24.77      3.75 o 
   3  29   2        0.93        3.42      2.17 o 
  -3  30   2        0.35        5.92      5.49 o 
  -2  30   2       17.78       22.89      4.73 o 
  -1  30   2       18.85       22.82      6.52 o 
   0  30   2       11.25       10.36      2.85 o 
   1  30   2       16.06       24.36      5.40 o 
   2  30   2        7.42        6.87      2.37 o 
   3  30   2       37.75       36.04      5.27 o 
  -3  31   2       26.11       21.33      5.92 o 
  -2  31   2        0.77        8.23      3.26 o 
  -1  31   2        1.14        4.63      3.26 o 
   0  31   2        0.01        0.42      2.14 o 
   1  31   2       36.99       43.25      6.57 o 
   2  31   2        0.25       -0.23      1.99 o 
   3  31   2        0.63        2.10      3.79 o 
  -2  32   2       67.34       63.99     12.18 o 
  -1  32   2       13.40       21.79      5.49 o 
   0  32   2        1.16        2.95      2.18 o 
   1  32   2        3.73        8.44      2.88 o 
   2  32   2        2.68        3.24      6.43 o 
  -2  33   2       11.44       14.75      4.98 o 
  -1  33   2        2.64        3.95      4.12 o 
   0  33   2       20.26       25.69      4.89 o 
   1  33   2       22.75       32.09      5.96 o 
   2  33   2        3.17       11.32      4.29 o 
  -1  34   2       31.55       27.28      5.83 o 
   0  34   2        2.56        4.44      2.92 o 
   1  34   2       11.84       23.78      5.75 o 
  -7   0   3       30.54       29.34      7.89 o 
  -5   0   3        5.85        7.49      2.61 o 
  -3   0   3       11.37        7.26      1.82 o 
  -1   0   3      290.20      263.85      8.32 o 
   1   0   3     6550.59     6588.25    137.50 o 
   3   0   3     1379.73     1364.90     22.27 o 
   5   0   3       77.63       78.91      8.61 o 
   7   0   3        0.25        2.57      3.43 o 
  -7   1   3       21.44       17.52      4.18 o 
  -6   1   3       24.04       17.87      4.23 o 
  -5   1   3       33.24       33.42      3.64 o 
  -4   1   3        0.36        0.47      0.83 o 
  -3   1   3      401.89      406.96     22.38 o 
  -2   1   3       33.37       39.85      2.55 o 
  -1   1   3      420.92      426.16      7.21 o 
   0   1   3     1832.18     1882.42    129.38 o 
   1   1   3       47.30       42.92      2.31 o 
   2   1   3      894.85      857.98     10.71 o 
   3   1   3      247.14      215.90      6.19 o 
   4   1   3       29.38       32.68      2.46 o 
   5   1   3       52.89       66.80      5.64 o 
   6   1   3        0.11        0.58      1.85 o 
   7   1   3       36.16       44.08      7.21 o 
  -7   2   3        2.59        1.94      3.26 o 
  -6   2   3       44.54       58.95      8.13 o 
  -5   2   3       95.43       98.16      7.45 o 
  -4   2   3        4.45        4.87      1.34 o 
  -3   2   3       69.88       79.65      3.62 o 
  -2   2   3      169.47      179.22      9.66 o 
  -1   2   3      282.14      300.68     11.42 o 
   0   2   3      877.94      915.23     50.19 o 
   1   2   3      958.61      996.97     30.66 o 
   2   2   3      573.37      624.96      9.13 o 
   3   2   3        0.25        2.72      0.67 o 
   4   2   3      482.40      422.55      8.69 o 
   5   2   3       11.56       10.12      1.81 o 
   6   2   3      148.05      148.29     10.60 o 
   7   2   3        0.91        5.40      2.48 o 
  -7   3   3       15.83       27.37      4.97 o 
  -6   3   3        2.54        1.72      2.74 o 
  -5   3   3      105.97       98.73      6.45 o 
  -4   3   3       18.25       16.40      2.30 o 
  -3   3   3      850.80      856.50     43.43 o 
  -2   3   3        1.26        1.55      0.60 o 
  -1   3   3     2729.83     2882.22    184.28 o 
   0   3   3        2.07        5.46      2.06 o 
   1   3   3      582.48      622.09     11.72 o 
   2   3   3     1141.92     1188.46     12.65 o 
   3   3   3      361.54      326.07      6.20 o 
   4   3   3      312.45      280.76      7.36 o 
   5   3   3        1.33        3.43      1.21 o 
   6   3   3       17.96       16.84      3.30 o 
  -7   4   3        0.05        4.19      2.42 o 
  -6   4   3        3.69        3.06      1.95 o 
  -5   4   3        2.07        3.72      1.56 o 
  -4   4   3       51.85       46.99      3.56 o 
  -3   4   3      289.05      278.20     11.34 o 
  -2   4   3      779.33      904.83     29.21 o 
  -1   4   3      113.72       95.56      4.18 o 
   0   4   3      331.04      338.14     11.85 o 
   1   4   3        0.29        0.97      0.37 o 
   2   4   3       50.89       52.34      2.10 o 
   3   4   3      232.41      217.34      5.04 o 
   4   4   3       57.71       46.15      4.07 o 
   5   4   3      181.83      189.70      7.85 o 
   6   4   3       26.02       22.95      4.09 o 
  -7   5   3        0.17        3.46      2.83 o 
  -6   5   3        0.66        2.77      1.85 o 
  -5   5   3      184.48      183.91     10.19 o 
  -4   5   3      285.17      292.67     16.14 o 
  -3   5   3      268.27      271.18     15.30 o 
  -2   5   3      105.37       88.80      3.54 o 
  -1   5   3      452.79      508.08     32.24 o 
   0   5   3     5931.30     6264.18    244.73 o 
   1   5   3       19.61       19.71      1.54 o 
   2   5   3     2340.33     2351.56     46.52 o 
   3   5   3       13.88       22.99      1.81 o 
   4   5   3        0.20        2.65      1.08 o 
   5   5   3      269.83      245.85     10.05 o 
   6   5   3        3.88        2.20      1.85 o 
  -7   6   3        0.83       -1.19      3.77 o 
  -6   6   3        0.02        0.75      1.48 o 
  -5   6   3      169.70      143.15      7.76 o 
  -4   6   3        1.03        3.54      1.63 o 
  -3   6   3      194.61      210.25      9.36 o 
  -2   6   3      647.71      700.82     27.56 o 
  -1   6   3     4465.07     4739.68    357.07 o 
   0   6   3      167.48      172.65      8.39 o 
   1   6   3      235.98      218.14      4.92 o 
   2   6   3     1787.58     1899.50     38.94 o 
   3   6   3      368.11      351.95      7.09 o 
   4   6   3       54.54       60.90      4.14 o 
   5   6   3       26.79       27.56      3.58 o 
   6   6   3       53.05       69.76      7.45 o 
  -7   7   3       26.78       26.21      5.49 o 
  -6   7   3       63.19       60.14      6.51 o 
  -5   7   3     1037.13      958.41     45.03 o 
  -4   7   3        1.99        3.00      1.50 o 
  -3   7   3      130.30      118.19      6.61 o 
  -2   7   3     1116.01     1225.09     64.25 o 
  -1   7   3     1721.06     1991.06    154.34 o 
   0   7   3       68.06       49.24      3.02 o 
   1   7   3     1259.34     1433.20     53.54 o 
   2   7   3     1404.42     1474.37     23.66 o 
   3   7   3      386.00      352.74      8.76 o 
   4   7   3       14.57       16.55      2.40 o 
   5   7   3       33.17       40.43      4.31 o 
   6   7   3        3.33        6.08      1.47 o 
  -7   8   3        3.12        2.99      2.92 o 
  -6   8   3        9.11       10.96      2.83 o 
  -5   8   3      106.25      105.30      6.82 o 
  -4   8   3       66.50       57.48      5.42 o 
  -3   8   3      372.96      426.12     18.89 o 
  -2   8   3     2166.53     2470.80     97.99 o 
  -1   8   3     3272.15     3228.85    195.25 o 
   0   8   3      514.14      622.84     35.95 o 
   1   8   3      999.71     1193.79     32.93 o 
   2   8   3      100.46      107.24      3.48 o 
   3   8   3       92.26       87.56      4.35 o 
   4   8   3      347.02      329.72      9.55 o 
   5   8   3      242.51      224.49     11.44 o 
   6   8   3       22.31       27.65      3.58 o 
  -7   9   3        4.22        9.66      2.27 o 
  -6   9   3       13.07       11.76      2.61 o 
  -5   9   3       21.31       23.51      3.96 o 
  -4   9   3     1218.95     1089.56     82.65 o 
  -3   9   3       49.26       68.79      4.23 o 
  -2   9   3     5232.41     5552.47    240.76 o 
  -1   9   3      204.65      196.28     10.96 o 
   0   9   3      885.62      908.24     44.59 o 
   1   9   3     1670.48     1953.85     92.73 o 
   2   9   3      715.85      690.92     19.62 o 
   3   9   3      116.80      115.80      5.16 o 
   4   9   3       10.32        9.72      1.96 o 
   5   9   3        6.02       10.61      2.10 o 
   6   9   3        0.01        2.15      1.44 o 
  -7  10   3       35.75       35.71      5.34 o 
  -6  10   3       15.27       16.99      3.92 o 
  -5  10   3      100.34       85.03      6.84 o 
  -4  10   3        5.97        9.89      2.60 o 
  -3  10   3        8.88        5.65      1.65 o 
  -2  10   3        8.32       10.40      1.15 o 
  -1  10   3      922.25      993.99     46.77 o 
   0  10   3       99.30      112.97      7.20 o 
   1  10   3        4.15        3.98      0.83 o 
   2  10   3        4.08        5.50      1.61 o 
   3  10   3      389.99      372.28      9.49 o 
   4  10   3       13.26       15.31      3.03 o 
   5  10   3      114.39      108.75      7.31 o 
   6  10   3       53.16       62.45      7.33 o 
  -7  11   3        8.14        6.83      2.29 o 
  -6  11   3        1.16        3.69      1.84 o 
  -5  11   3      208.32      200.24      9.71 o 
  -4  11   3        3.11        3.07      1.62 o 
  -3  11   3      148.05      126.28      8.89 o 
  -2  11   3      435.83      423.29     12.74 o 
  -1  11   3        5.82        3.45      0.61 o 
   0  11   3       19.68       35.39      4.06 o 
   1  11   3      677.98      785.09     47.03 o 
   2  11   3       35.04       32.40      3.07 o 
   3  11   3      120.11      106.18      5.12 o 
   4  11   3       98.51       85.93      6.22 o 
   5  11   3       62.65       72.33      6.02 o 
   6  11   3        0.27        1.80      1.93 o 
  -7  12   3        3.42       11.50      3.05 o 
  -6  12   3       89.68       97.28      8.67 o 
  -5  12   3       46.19       57.31      6.31 o 
  -4  12   3      526.43      467.07     16.03 o 
  -3  12   3       75.78       65.81      4.03 o 
  -2  12   3        1.96        1.53      0.54 o 
  -1  12   3       12.78       13.99      4.08 o 
   0  12   3      110.37      114.63      5.44 o 
   1  12   3      642.48      638.24     39.58 o 
   2  12   3       27.76       23.72      2.69 o 
   3  12   3       13.98       11.82      2.33 o 
   4  12   3      131.01      129.00     10.17 o 
   5  12   3      104.08      115.61      8.54 o 
   6  12   3       11.12       11.45      2.53 o 
  -6  13   3        2.83        3.96      1.94 o 
  -5  13   3        7.40       11.84      2.83 o 
  -4  13   3        8.92        8.65      4.67 o 
  -3  13   3      136.36      118.17      5.25 o 
  -2  13   3      219.72      214.73      7.52 o 
  -1  13   3       25.13       22.05      1.97 o 
   0  13   3      707.03      792.10     33.45 o 
   1  13   3       93.43       94.40      4.53 o 
   2  13   3      284.54      261.84      8.08 o 
   3  13   3      230.64      218.80      7.69 o 
   4  13   3       35.28       31.99      3.85 o 
   5  13   3       45.07       53.30      5.20 o 
   6  13   3        0.96        0.93      1.58 o 
  -6  14   3        8.97        9.28      3.20 o 
  -5  14   3       15.13       13.98      2.73 o 
  -4  14   3       56.19       55.83      4.97 o 
  -3  14   3       25.79       27.33      3.12 o 
  -2  14   3       52.15       46.25      2.66 o 
  -1  14   3       65.41       45.89      2.44 o 
   0  14   3        0.97        0.72      0.62 o 
   1  14   3       92.34       83.89      3.96 o 
   2  14   3       40.11       43.25      3.80 o 
   3  14   3      461.88      408.98     10.73 o 
   4  14   3       48.00       47.98      4.78 o 
   5  14   3      133.51      138.88      8.74 o 
   6  14   3       47.54       52.93      5.86 o 
  -6  15   3        0.01       -1.55      1.55 o 
  -5  15   3       29.33       32.82      7.06 o 
  -4  15   3        1.54        0.85      1.24 o 
  -3  15   3      243.01      215.60     11.24 o 
  -2  15   3      122.66      126.41      6.49 o 
  -1  15   3      176.31      198.05      5.17 o 
   0  15   3       48.51       45.73      2.71 o 
   1  15   3       15.53       16.84      1.87 o 
   2  15   3      212.67      186.77      6.75 o 
   3  15   3      508.23      424.77     12.90 o 
   4  15   3       10.57        9.54      2.06 o 
   5  15   3        5.22        6.46      1.87 o 
   6  15   3        1.29        3.91      1.93 o 
  -6  16   3        2.44        2.53      1.63 o 
  -5  16   3        4.16        7.66      2.24 o 
  -4  16   3        5.18        5.94      1.62 o 
  -3  16   3       31.45       26.86      3.17 o 
  -2  16   3       55.91       45.66      2.68 o 
  -1  16   3       87.57       86.37      4.45 o 
   0  16   3      127.89      116.72      4.10 o 
   1  16   3       39.96       31.74      2.47 o 
   2  16   3       77.08       80.21      4.58 o 
   3  16   3       31.99       38.39      4.09 o 
   4  16   3       66.04       63.31      6.07 o 
   5  16   3        0.68        1.00      1.47 o 
   6  16   3       55.99       60.40      6.07 o 
  -6  17   3        2.14        4.34      1.87 o 
  -5  17   3       74.23       83.00      7.74 o 
  -4  17   3        0.01        0.57      1.29 o 
  -3  17   3       60.34       45.17      4.18 o 
  -2  17   3        3.22        5.36      1.13 o 
  -1  17   3      115.45      106.15      4.02 o 
   0  17   3      355.87      350.85     12.50 o 
   1  17   3       38.03       39.57      3.64 o 
   2  17   3       96.36       97.93      5.06 o 
   3  17   3        7.59       10.18      2.09 o 
   4  17   3       26.45       32.23      4.21 o 
   5  17   3       60.39       69.11      6.25 o 
   6  17   3        0.00        2.83      1.83 o 
  -6  18   3        9.81       10.04      3.13 o 
  -5  18   3       17.56       19.36      7.32 o 
  -4  18   3       54.05       56.60      5.18 o 
  -3  18   3       48.76       40.74      4.10 o 
  -2  18   3        1.34        2.65      0.98 o 
  -1  18   3       79.87       86.47      3.69 o 
   0  18   3      259.89      264.09      8.67 o 
   1  18   3      491.94      455.27     19.25 o 
   2  18   3       64.39       63.61      4.67 o 
   3  18   3       28.21       27.64      3.94 o 
   4  18   3       17.34       18.04      2.91 o 
   5  18   3       11.73       21.29      2.96 o 
  -6  19   3       27.67       33.84      4.60 o 
  -5  19   3       17.80       18.64      4.02 o 
  -4  19   3        5.44        4.69      1.59 o 
  -3  19   3        0.21        2.30      1.17 o 
  -2  19   3        0.15        1.48      1.24 o 
  -1  19   3      189.50      203.74      5.88 o 
   0  19   3      309.67      287.56     14.65 o 
   1  19   3      138.08      142.04      6.86 o 
   2  19   3     1063.42     1003.09     36.40 o 
   3  19   3      294.59      268.51     10.75 o 
   4  19   3       74.23       77.00      6.43 o 
   5  19   3        1.17        3.36      1.65 o 
  -6  20   3        0.21        0.93      3.05 o 
  -5  20   3       12.47       13.79      2.46 o 
  -4  20   3        1.40        5.25      1.49 o 
  -3  20   3        7.32        8.26      2.09 o 
  -2  20   3        1.49        4.30      1.43 o 
  -1  20   3       84.29       85.61      4.52 o 
   0  20   3       12.24       18.64      2.20 o 
   1  20   3       19.95       23.10      3.19 o 
   2  20   3      289.96      293.37      9.49 o 
   3  20   3      233.26      207.37     14.66 o 
   4  20   3        0.02        1.04      1.37 o 
   5  20   3        0.07        1.84      1.68 o 
  -5  21   3       26.43       22.84      3.16 o 
  -4  21   3      113.84      108.35      6.91 o 
  -3  21   3      323.81      278.34     14.66 o 
  -2  21   3       33.20       35.26      4.43 o 
  -1  21   3      511.63      467.17     20.55 o 
   0  21   3     1133.43     1111.34     24.38 o 
   1  21   3       59.06       65.14      4.83 o 
   2  21   3       16.06       17.62      2.86 o 
   3  21   3      243.69      225.73     13.32 o 
   4  21   3        3.36        5.17      1.72 o 
   5  21   3       11.87       20.40      3.30 o 
  -5  22   3        0.01        4.83      1.87 o 
  -4  22   3        5.73        3.11      1.72 o 
  -3  22   3        4.95        8.00      2.17 o 
  -2  22   3       22.11       22.27      3.58 o 
  -1  22   3       23.74       25.16      3.10 o 
   0  22   3       90.87       91.37      4.89 o 
   1  22   3      377.29      358.63     13.77 o 
   2  22   3       21.09       20.76      3.17 o 
   3  22   3      421.29      394.28     18.56 o 
   4  22   3        7.22        7.38      2.22 o 
   5  22   3        7.21        6.99      2.39 o 
  -5  23   3       12.83       12.48      2.74 o 
  -4  23   3        0.41        2.31      2.49 o 
  -3  23   3       21.74       21.51      3.61 o 
  -2  23   3      119.07      112.78      6.71 o 
  -1  23   3      288.69      253.85      8.34 o 
   0  23   3     1255.01     1134.63     49.33 o 
   1  23   3       52.55       58.25      5.27 o 
   2  23   3       17.94       21.49      2.99 o 
   3  23   3       55.31       55.10      5.47 o 
   4  23   3        0.21        0.44      1.66 o 
   5  23   3        4.28        6.98      2.67 o 
  -5  24   3       11.42       11.05      3.58 o 
  -4  24   3       15.60       11.85      4.89 o 
  -3  24   3       21.90       25.71      3.92 o 
  -2  24   3        0.47        0.01      1.46 o 
  -1  24   3       84.19       78.96      5.02 o 
   0  24   3      146.00      153.34      6.63 o 
   1  24   3       86.95       87.31      5.58 o 
   2  24   3      362.11      336.32     13.07 o 
   3  24   3       68.52       68.55      7.41 o 
   4  24   3        5.75        7.97      2.65 o 
  -5  25   3       41.21       34.55      6.34 o 
  -4  25   3       28.06       30.73      5.49 o 
  -3  25   3       20.17       14.79      3.74 o 
  -2  25   3        1.52        3.47      2.14 o 
  -1  25   3       34.32       32.32      4.42 o 
   0  25   3        3.19        4.03      2.12 o 
   1  25   3      121.70      125.91      7.65 o 
   2  25   3      149.90      122.22      8.84 o 
   3  25   3       42.77       38.63      5.38 o 
   4  25   3        3.67        2.82      2.04 o 
  -4  26   3       44.76       51.79      7.82 o 
  -3  26   3        5.63        2.74      3.17 o 
  -2  26   3        7.42       12.19      3.66 o 
  -1  26   3       11.14       14.26      4.63 o 
   0  26   3        0.44        1.54      1.82 o 
   1  26   3        6.45        7.85      2.53 o 
   2  26   3        7.28        8.06      2.42 o 
   3  26   3        1.44        8.22      2.47 o 
   4  26   3       14.17       17.18      3.42 o 
  -4  27   3       10.77       17.71      5.06 o 
  -3  27   3       10.77       21.44      4.64 o 
  -2  27   3      108.19       97.81      9.13 o 
  -1  27   3        3.76        7.18      2.42 o 
   0  27   3       30.96       34.97      5.58 o 
   1  27   3        0.00        1.72      1.94 o 
   2  27   3        1.44       -1.12      2.04 o 
   3  27   3        0.11        1.46      1.84 o 
   4  27   3       27.75       29.38      5.23 o 
  -4  28   3        9.96       20.63      4.58 o 
  -3  28   3        1.52        4.69      2.83 o 
  -2  28   3       19.78       22.31      4.49 o 
  -1  28   3       11.14       18.31      3.75 o 
   0  28   3        7.69        8.43      2.35 o 
   1  28   3       26.59       22.61      3.63 o 
   2  28   3       17.23       14.90      3.02 o 
   3  28   3       13.00       12.99      4.14 o 
  -4  29   3        2.77        5.84      3.01 o 
  -3  29   3       25.17       21.36      4.49 o 
  -2  29   3        3.30        2.99      2.39 o 
  -1  29   3        1.07       -1.03      2.40 o 
   0  29   3        0.01        5.77      2.18 o 
   1  29   3       43.38       38.70      6.25 o 
   2  29   3        1.73       11.27      3.87 o 
   3  29   3        7.44        7.46      2.37 o 
  -3  30   3        8.73       18.63      4.29 o 
  -2  30   3        3.16        0.69      2.74 o 
  -1  30   3        4.28        6.69      2.74 o 
   0  30   3       11.20       13.43      3.75 o 
   1  30   3       20.74       22.95      4.54 o 
   2  30   3        7.09        6.82      2.22 o 
   3  30   3       27.59       38.57      5.24 o 
  -3  31   3       11.14       10.68      3.21 o 
  -2  31   3       24.60       17.33      5.49 o 
  -1  31   3        0.07        9.26      3.95 o 
   0  31   3        9.03        9.09      3.13 o 
   1  31   3        0.23        3.36      2.54 o 
   2  31   3        0.01        0.46      2.33 o 
  -2  32   3        1.27       -0.86      2.92 o 
  -1  32   3        0.70       -0.17      3.26 o 
   0  32   3       12.46       17.26      3.49 o 
   1  32   3       46.86       50.15      7.76 o 
   2  32   3        4.82        4.53      2.37 o 
  -2  33   3       13.93       16.30      4.63 o 
  -1  33   3        5.36        2.74      2.92 o 
   0  33   3        4.59        5.29      3.95 o 
   1  33   3        0.00        1.58      2.22 o 
   0  34   3        4.99       11.32      6.26 o 
  -6   0   4       43.91       39.80      9.44 o 
  -4   0   4        0.65        1.88      1.27 o 
  -2   0   4      284.95      281.37      8.84 o 
   0   0   4      405.34      387.50     31.57 o 
   2   0   4      517.78      471.39     11.89 o 
   4   0   4      790.30      778.29     24.79 o 
   6   0   4       88.95       98.99     12.01 o 
  -7   1   4       51.46       55.18      8.25 o 
  -6   1   4        1.51        1.64      3.00 o 
  -5   1   4      555.27      522.64     13.72 o 
  -4   1   4       95.14       91.43      4.53 o 
  -3   1   4      316.47      346.34     24.14 o 
  -2   1   4      216.20      207.37      5.78 o 
  -1   1   4        3.78        4.44      0.68 o 
   0   1   4     1344.87     1469.15     92.14 o 
   1   1   4      167.04      182.71      6.41 o 
   2   1   4      240.67      226.37      5.78 o 
   3   1   4        4.05        5.04      1.29 o 
   4   1   4      343.89      358.93      6.97 o 
   5   1   4      400.70      376.09     11.44 o 
   6   1   4       18.85       23.43      4.54 o 
  -7   2   4       11.09       13.74      3.38 o 
  -6   2   4       50.42       49.20      7.25 o 
  -5   2   4      190.83      175.64      8.35 o 
  -4   2   4       23.54       25.10      2.94 o 
  -3   2   4      119.89      113.85      6.76 o 
  -2   2   4        1.71        1.41      0.64 o 
  -1   2   4       66.25       58.54      3.64 o 
   0   2   4      205.81      221.26     17.05 o 
   1   2   4     1895.53     1893.63     39.76 o 
   2   2   4        0.13        3.35      0.77 o 
   3   2   4     1005.74     1003.52     14.13 o 
   4   2   4       26.71       20.65      2.16 o 
   5   2   4        3.02        5.73      1.66 o 
   6   2   4       13.34       21.48      3.47 o 
  -7   3   4        1.89        2.01      2.66 o 
  -6   3   4       13.97       14.36      3.18 o 
  -5   3   4       13.55       15.35      3.00 o 
  -4   3   4       71.75       67.07      3.81 o 
  -3   3   4      145.72      152.49      7.68 o 
  -2   3   4      554.82      542.15     17.80 o 
  -1   3   4        2.38        2.96      0.57 o 
   0   3   4        0.30        1.12      0.48 o 
   1   3   4      259.42      274.35      5.39 o 
   2   3   4      110.49      102.80      4.54 o 
   3   3   4       17.43       20.84      1.99 o 
   4   3   4        1.75        4.46      1.15 o 
   5   3   4        1.22        3.55      1.35 o 
   6   3   4        1.37       -0.99      1.64 o 
  -7   4   4        2.81       10.54      5.15 o 
  -6   4   4       38.85       43.37      5.37 o 
  -5   4   4      100.39       94.87      6.49 o 
  -4   4   4      107.87      103.26      5.50 o 
  -3   4   4      123.47      111.13      4.42 o 
  -2   4   4       26.93       29.86      2.26 o 
  -1   4   4        5.33        6.85      0.91 o 
   0   4   4        0.02        0.87      0.56 o 
   1   4   4      235.30      212.62      4.77 o 
   2   4   4      247.83      212.78      9.38 o 
   3   4   4       59.53       56.06      2.75 o 
   4   4   4      354.58      329.33     11.03 o 
   5   4   4        0.44        0.53      1.10 o 
   6   4   4       85.60       91.67      8.48 o 
  -7   5   4        6.76        7.15      3.60 o 
  -6   5   4        5.83        7.43      2.25 o 
  -5   5   4       85.99       86.20      7.42 o 
  -4   5   4        0.89        3.62      1.17 o 
  -3   5   4        0.33        1.05      0.72 o 
  -2   5   4       32.31       33.10      2.40 o 
  -1   5   4       14.45       17.50      1.31 o 
   0   5   4      643.87      631.63     33.35 o 
   1   5   4      736.78      728.61      9.00 o 
   2   5   4      218.01      198.20      5.45 o 
   3   5   4      132.05      109.77      3.74 o 
   4   5   4       37.10       36.66      3.43 o 
   5   5   4       19.01       21.21      2.85 o 
   6   5   4       13.13       18.12      3.26 o 
  -7   6   4        6.89        7.89      3.15 o 
  -6   6   4       23.15       26.31      4.26 o 
  -5   6   4        0.11        3.12      1.78 o 
  -4   6   4      138.71      133.79      9.29 o 
  -3   6   4        5.88       15.07      2.04 o 
  -2   6   4      474.97      499.49     16.07 o 
  -1   6   4     1806.28     1905.67    122.32 o 
   0   6   4     1751.81     1950.67     61.24 o 
   1   6   4      115.13       85.57      3.23 o 
   2   6   4        0.15        0.57      0.46 o 
   3   6   4      275.42      264.19      9.47 o 
   4   6   4      501.84      483.58     11.65 o 
   5   6   4       47.07       48.62      4.84 o 
   6   6   4       15.67       21.37      3.70 o 
  -7   7   4        6.90        6.13      3.32 o 
  -6   7   4        3.66        7.17      2.33 o 
  -5   7   4        2.93        3.10      1.74 o 
  -4   7   4      890.30      830.19     37.25 o 
  -3   7   4      105.27      106.93      4.41 o 
  -2   7   4     3938.43     4135.46    166.72 o 
  -1   7   4       23.42       33.39      1.84 o 
   0   7   4     1104.89     1261.52     77.38 o 
   1   7   4     1309.19     1616.61     45.17 o 
   2   7   4      267.32      310.19      5.53 o 
   3   7   4      592.96      536.32     15.57 o 
   4   7   4      535.63      503.05     13.94 o 
   5   7   4        8.03       10.50      2.26 o 
   6   7   4        0.74        2.93      1.93 o 
  -7   8   4       11.87       10.36      4.55 o 
  -6   8   4        1.03        3.40      1.90 o 
  -5   8   4        7.23        9.50      2.30 o 
  -4   8   4       22.79       23.93      3.60 o 
  -3   8   4       35.62       53.79      3.94 o 
  -2   8   4     8534.65     9013.49    407.51 o 
  -1   8   4      158.86      171.48      9.56 o 
   0   8   4     1324.17     1586.45     58.76 o 
   1   8   4     2883.15     3010.32     94.51 o 
   2   8   4      140.28      146.01      4.51 o 
   3   8   4      750.79      690.10     30.33 o 
   4   8   4        6.84        8.28      1.88 o 
   5   8   4       35.55       27.71      8.06 o 
   6   8   4      153.77      174.18      9.38 o 
  -7   9   4       36.59       45.00      5.75 o 
  -6   9   4        5.80       10.13      2.46 o 
  -5   9   4      362.30      324.10     16.99 o 
  -4   9   4      382.44      346.41     21.20 o 
  -3   9   4       19.30       19.75      2.31 o 
  -2   9   4     1642.23     1591.98     74.62 o 
  -1   9   4     3775.43     3998.18    226.74 o 
   0   9   4      504.25      573.83     30.80 o 
   1   9   4       62.82       66.48      3.53 o 
   2   9   4      294.47      335.41      8.32 o 
   3   9   4     1412.77     1223.77     44.90 o 
   4   9   4       32.48       33.83      3.85 o 
   5   9   4       11.24       15.32      2.88 o 
   6   9   4        0.12        2.37      1.63 o 
  -7  10   4       21.12       22.90      3.89 o 
  -6  10   4        1.44        2.29      1.69 o 
  -5  10   4       11.40       10.81      2.59 o 
  -4  10   4      106.05       96.84      6.11 o 
  -3  10   4       57.31       56.06      3.42 o 
  -2  10   4     1528.40     1497.13     76.46 o 
  -1  10   4     8096.57     8407.28    483.74 o 
   0  10   4       50.04       51.35      2.80 o 
   1  10   4      572.59      546.93     22.58 o 
   2  10   4      894.96      985.39     22.95 o 
   3  10   4        0.30        0.86      0.99 o 
   4  10   4       30.39       33.92      3.90 o 
   5  10   4        0.10        3.00      2.81 o 
   6  10   4       47.38       44.16      4.95 o 
  -7  11   4       20.25       15.79      3.19 o 
  -6  11   4        0.87        2.19      1.65 o 
  -5  11   4       13.84       12.75      3.67 o 
  -4  11   4      654.04      612.95     37.53 o 
  -3  11   4      184.21      164.31      9.26 o 
  -2  11   4      605.20      547.07     23.30 o 
  -1  11   4      288.02      299.74     20.98 o 
   0  11   4      185.80      164.82      7.91 o 
   1  11   4       37.55       38.12      2.29 o 
   2  11   4      113.40      100.94      4.57 o 
   3  11   4      139.43      114.48      5.40 o 
   4  11   4        5.21        4.47      1.53 o 
   5  11   4       14.25       15.26      2.79 o 
   6  11   4        3.36        3.25      1.76 o 
  -6  12   4        5.20        5.88      2.94 o 
  -5  12   4       18.15       16.16      3.28 o 
  -4  12   4       72.23       65.89      6.16 o 
  -3  12   4       17.30       15.78      2.60 o 
  -2  12   4        4.01        3.75      0.84 o 
  -1  12   4      115.38       97.66      6.67 o 
   0  12   4        1.53        1.66      0.62 o 
   1  12   4      484.89      545.27     27.13 o 
   2  12   4       32.81       32.93      3.27 o 
   3  12   4       12.93       11.15      2.01 o 
   4  12   4      173.13      162.41      7.17 o 
   5  12   4        4.59        5.87      1.83 o 
   6  12   4       33.04       37.75      4.25 o 
  -6  13   4        1.56        5.94      2.04 o 
  -5  13   4       88.54       90.57      6.85 o 
  -4  13   4       85.76       80.56     10.94 o 
  -3  13   4       17.40       16.66      3.97 o 
  -2  13   4       14.87       16.58      1.95 o 
  -1  13   4      125.80      122.87      4.32 o 
   0  13   4      406.93      392.49     18.10 o 
   1  13   4      580.58      635.61     31.77 o 
   2  13   4        4.91        3.64      1.27 o 
   3  13   4      170.14      135.87      6.14 o 
   4  13   4       10.22       13.81      2.47 o 
   5  13   4       15.94       22.11      3.02 o 
   6  13   4        0.04        0.17      2.13 o 
  -6  14   4       29.78       26.92      4.98 o 
  -5  14   4        0.04       -0.80      1.35 o 
  -4  14   4        7.98        7.73      2.30 o 
  -3  14   4       43.46       41.13      4.50 o 
  -2  14   4        5.32        9.07      1.28 o 
  -1  14   4       16.42       22.23      2.08 o 
   0  14   4       20.82       16.09      1.77 o 
   1  14   4        1.22        0.80      0.68 o 
   2  14   4      101.78      107.53      5.08 o 
   3  14   4       30.54       29.82      3.52 o 
   4  14   4      142.82      142.25      6.85 o 
   5  14   4        0.95       -1.16      1.42 o 
   6  14   4       34.78       42.29      4.65 o 
  -6  15   4        3.86        1.94      1.73 o 
  -5  15   4       26.88       19.92      3.38 o 
  -4  15   4      109.09      105.56      6.61 o 
  -3  15   4       90.12       71.55      7.73 o 
  -2  15   4       99.93      101.55      4.10 o 
  -1  15   4        3.58        4.15      0.91 o 
   0  15   4      334.28      351.52     20.86 o 
   1  15   4        0.03        0.25      0.64 o 
   2  15   4       29.04       27.62      3.23 o 
   3  15   4       18.03       20.77      2.95 o 
   4  15   4       83.61       79.14      5.73 o 
   5  15   4        9.03        8.13      2.17 o 
   6  15   4        4.33        8.02      2.52 o 
  -6  16   4        7.83        9.04      2.44 o 
  -5  16   4       13.34       21.72      3.55 o 
  -4  16   4        0.30        2.37      1.49 o 
  -3  16   4      127.70      110.76      6.25 o 
  -2  16   4       74.93       60.89      3.68 o 
  -1  16   4       40.90       42.90      2.89 o 
   0  16   4      113.97      111.42      7.66 o 
   1  16   4      596.91      561.38     19.50 o 
   2  16   4        5.39        4.03      1.22 o 
   3  16   4      262.44      235.65      8.51 o 
   4  16   4       11.42       13.04      2.35 o 
   5  16   4        5.41        7.67      2.12 o 
  -6  17   4        0.58        4.14      2.19 o 
  -5  17   4       13.17       17.73      3.30 o 
  -4  17   4       17.28       17.96      3.01 o 
  -3  17   4       34.47       27.90      4.03 o 
  -2  17   4       23.38       24.66      2.88 o 
  -1  17   4       36.58       39.99      3.14 o 
   0  17   4      173.77      183.41      7.77 o 
   1  17   4        1.67        3.82      1.09 o 
   2  17   4       13.06       11.54      2.10 o 
   3  17   4        3.89        4.69      1.59 o 
   4  17   4       49.89       53.57      8.72 o 
   5  17   4      124.74      132.99      8.51 o 
  -6  18   4       15.98       18.31      4.72 o 
  -5  18   4        0.64        1.25      1.91 o 
  -4  18   4      103.00      100.49      6.65 o 
  -3  18   4      125.12      103.44      7.04 o 
  -2  18   4       13.26       24.82      5.57 o 
  -1  18   4       94.91       90.46      4.49 o 
   0  18   4        1.29        0.97      0.83 o 
   1  18   4       45.66       52.46      5.46 o 
   2  18   4      477.18      459.28     22.96 o 
   3  18   4       73.40       75.66      7.23 o 
   4  18   4      112.49      106.20      7.33 o 
   5  18   4       19.35       22.29      3.65 o 
  -6  19   4       32.29       31.55      5.85 o 
  -5  19   4        4.52        4.25      2.74 o 
  -4  19   4      128.16       96.71      6.49 o 
  -3  19   4       40.84       34.01      4.26 o 
  -2  19   4      161.98      151.68     18.79 o 
  -1  19   4      160.95      140.12      5.83 o 
   0  19   4      229.64      224.88     13.59 o 
   1  19   4      704.84      660.91     23.63 o 
   2  19   4      366.06      348.93     12.50 o 
   3  19   4       10.47        9.38      2.44 o 
   4  19   4       55.11       50.59      6.18 o 
   5  19   4       66.22       75.73      7.97 o 
  -6  20   4        4.06       -1.20      3.09 o 
  -5  20   4       34.06       31.80      6.06 o 
  -4  20   4       36.36       29.12      5.32 o 
  -3  20   4       16.54       20.51      8.49 o 
  -2  20   4        3.17        4.83      2.71 o 
  -1  20   4      637.65      558.83     17.48 o 
   0  20   4      312.80      325.89     11.99 o 
   1  20   4      389.15      352.90     13.67 o 
   2  20   4        1.98        3.99      2.06 o 
   3  20   4       21.13       17.00      3.39 o 
   4  20   4        4.66        7.41      2.36 o 
   5  20   4       27.63       46.89      6.28 o 
  -5  21   4        6.75       11.64      3.69 o 
  -4  21   4       11.91       12.11      3.54 o 
  -3  21   4        8.06        5.18      2.92 o 
  -2  21   4        5.29        2.48      2.34 o 
  -1  21   4      145.76      132.47      7.04 o 
   0  21   4       98.13       90.28      5.84 o 
   1  21   4       30.01       34.42      4.68 o 
   2  21   4      169.45      159.40     12.00 o 
   3  21   4       23.01       22.16      3.99 o 
   4  21   4        7.40        8.64      2.57 o 
   5  21   4        0.06        2.46      2.06 o 
  -5  22   4        0.00        4.05      2.47 o 
  -4  22   4        0.04        2.55      2.24 o 
  -3  22   4        3.85        3.02      6.09 o 
  -2  22   4       62.60       55.24      7.52 o 
  -1  22   4       46.12       56.03      5.67 o 
   0  22   4       41.48       44.89      5.27 o 
   1  22   4        0.06        4.38      1.74 o 
   2  22   4        0.37        3.20      1.73 o 
   3  22   4        0.01        1.06      1.77 o 
   4  22   4       17.82       24.26      4.22 o 
   5  22   4        0.11        0.76      2.08 o 
  -5  23   4        0.08        1.15      2.48 o 
  -4  23   4        0.16       -1.33      1.90 o 
  -3  23   4       13.84       15.62      4.31 o 
  -2  23   4        0.19        6.06      2.68 o 
  -1  23   4        2.65        6.99      1.95 o 
   0  23   4       14.87       18.60      3.33 o 
   1  23   4       73.95       73.84      7.06 o 
   2  23   4        0.12        1.64      1.77 o 
   3  23   4       10.82       12.42      4.71 o 
   4  23   4        0.41        4.24      2.18 o 
  -5  24   4       13.83       14.49      4.53 o 
  -4  24   4       75.11       66.12      8.85 o 
  -3  24   4       17.47       19.12      4.31 o 
  -2  24   4        0.05        1.47      3.43 o 
  -1  24   4      183.98      189.96      8.94 o 
   0  24   4       56.21       61.07      6.30 o 
   1  24   4      111.35      108.79      7.14 o 
   2  24   4       28.21       28.23      5.89 o 
   3  24   4        3.06        4.35      2.16 o 
   4  24   4       23.94       28.27      4.60 o 
  -5  25   4        3.91        6.69      5.32 o 
  -4  25   4        1.27       -1.13      2.57 o 
  -3  25   4        0.40        2.89      1.88 o 
  -2  25   4      164.70      165.50     10.94 o 
  -1  25   4        0.29        4.04      1.73 o 
   0  25   4        9.12       13.63      3.46 o 
   1  25   4       39.42       39.74      5.28 o 
   2  25   4        4.52        3.56      4.26 o 
   3  25   4        0.87        2.99      2.48 o 
   4  25   4        6.87        8.14      2.81 o 
  -4  26   4        4.93        8.36      8.15 o 
  -3  26   4       26.07       23.31      5.09 o 
  -2  26   4        0.32        3.23      2.40 o 
  -1  26   4       13.11       15.99      3.63 o 
   0  26   4        4.08        6.73      3.00 o 
   1  26   4      142.86      129.68      9.34 o 
   2  26   4      155.84      152.13      9.07 o 
   3  26   4        6.76        6.83      4.94 o 
   4  26   4       23.69       25.45      4.41 o 
  -4  27   4       31.85       39.69      6.68 o 
  -3  27   4       50.55       41.65      9.26 o 
  -2  27   4        0.08        4.10      2.34 o 
  -1  27   4       28.44       32.84      6.26 o 
   0  27   4       19.94       18.45      3.50 o 
   1  27   4      110.11       97.94      7.16 o 
   2  27   4        0.10        3.35      2.03 o 
   3  27   4        0.11        1.10      3.06 o 
  -4  28   4       47.50       50.76      7.86 o 
  -3  28   4        7.54       12.70      3.71 o 
  -2  28   4        0.01       -0.09      2.22 o 
  -1  28   4       13.80       24.53      7.89 o 
   0  28   4        0.26        1.51      2.32 o 
   1  28   4       87.72       79.96      7.70 o 
   2  28   4        1.78        3.31      2.05 o 
   3  28   4        0.08        1.48      2.14 o 
  -3  29   4        0.83        2.46      3.00 o 
  -2  29   4       41.72       37.24      6.36 o 
  -1  29   4       29.58       28.82      7.55 o 
   0  29   4       75.43       88.49      9.99 o 
   1  29   4       24.28       26.21      9.26 o 
   2  29   4        0.95        0.63      2.17 o 
   3  29   4        0.20       -1.37      1.96 o 
  -3  30   4        1.84        5.43      2.60 o 
  -2  30   4        5.88        2.74      3.60 o 
  -1  30   4       17.47       29.34      8.23 o 
   0  30   4       10.08        4.54      2.73 o 
   1  30   4        3.11       -0.09      3.17 o 
   2  30   4        3.79        6.54      2.29 o 
  -2  31   4        0.02        1.20      3.09 o 
  -1  31   4        3.03       -0.86      2.92 o 
   0  31   4        2.34       10.27      3.35 o 
   1  31   4       33.95       30.91      5.44 o 
   2  31   4        0.49        0.43      2.37 o 
  -2  32   4        2.38        2.74      3.43 o 
  -1  32   4        0.00       -0.69      3.77 o 
   0  32   4        0.87        4.46      5.15 o 
   1  32   4        3.98        8.75      4.29 o 
  -1  33   4        5.64        6.18      4.29 o 
   0  33   4        1.86        8.06      2.78 o 
  -7   0   5        4.21        3.95      4.12 o 
  -5   0   5      194.04      194.94     19.21 o 
  -3   0   5      232.57      212.97     19.13 o 
  -1   0   5     2761.49     2915.11    194.80 o 
   1   0   5     1657.56     1619.57     36.97 o 
   3   0   5        9.38        9.95      2.43 o 
   5   0   5       34.09       35.83      5.72 o 
  -7   1   5        0.01        5.59      2.51 o 
  -6   1   5        7.61        7.04      3.05 o 
  -5   1   5       55.30       65.58      4.77 o 
  -4   1   5       53.12       55.35      3.85 o 
  -3   1   5       10.00        8.34      1.58 o 
  -2   1   5      641.63      663.27      9.63 o 
  -1   1   5       60.93       59.38      2.35 o 
   0   1   5       69.23       74.35      5.50 o 
   1   1   5        0.37        1.41      0.62 o 
   2   1   5       54.73       64.64      3.18 o 
   3   1   5       94.91       91.57      4.33 o 
   4   1   5      206.31      212.71      6.93 o 
   5   1   5       80.00       85.22      5.37 o 
   6   1   5       12.38       17.32      3.07 o 
  -7   2   5        9.67        6.00      4.63 o 
  -6   2   5      287.78      254.05     14.24 o 
  -5   2   5       48.88       56.68      4.51 o 
  -4   2   5        5.40        5.25      1.48 o 
  -3   2   5       19.79       25.97      2.71 o 
  -2   2   5      381.22      422.14      7.69 o 
  -1   2   5       42.46       46.53      2.01 o 
   0   2   5     1296.91     1515.05    107.37 o 
   1   2   5     1726.21     1833.07     22.25 o 
   2   2   5     1692.37     1628.65     55.42 o 
   3   2   5      166.79      164.10      5.85 o 
   4   2   5       64.77       67.12      4.05 o 
   5   2   5        0.31        1.99      1.28 o 
   6   2   5       36.11       37.31      4.94 o 
  -7   3   5        9.28       11.81      3.36 o 
  -6   3   5       93.22       98.96      7.72 o 
  -5   3   5       17.16       22.80      3.70 o 
  -4   3   5       63.29       58.89      4.68 o 
  -3   3   5      846.94      937.33     37.09 o 
  -2   3   5      258.64      288.05      6.38 o 
  -1   3   5      531.16      520.23     28.30 o 
   0   3   5      346.68      400.78     26.94 o 
   1   3   5      204.56      252.74      6.82 o 
   2   3   5       10.65        9.91      1.45 o 
   3   3   5      488.01      475.65     10.12 o 
   4   3   5      239.10      240.83      7.23 o 
   5   3   5      133.50      128.32      5.72 o 
   6   3   5        2.60        7.71      2.34 o 
  -7   4   5        1.26       -0.91      2.66 o 
  -6   4   5       87.74       82.22      8.48 o 
  -5   4   5      237.11      223.09      9.67 o 
  -4   4   5       69.55       75.47      4.36 o 
  -3   4   5     1207.64     1282.69     58.29 o 
  -2   4   5        2.86        5.18      1.01 o 
  -1   4   5      679.87      687.17     35.36 o 
   0   4   5     3772.98     4134.67    307.64 o 
   1   4   5     1736.24     1827.69     30.28 o 
   2   4   5      136.89      118.60      4.47 o 
   3   4   5      175.72      160.08      6.65 o 
   4   4   5       61.25       63.24      4.24 o 
   5   4   5       53.74       59.31      5.35 o 
   6   4   5       18.28       23.89      3.87 o 
  -7   5   5        4.02        2.37      2.90 o 
  -6   5   5        0.17       -0.85      1.58 o 
  -5   5   5      214.18      196.90     10.30 o 
  -4   5   5       66.51       69.60      5.40 o 
  -3   5   5      493.53      489.70     21.10 o 
  -2   5   5      522.76      527.02     15.06 o 
  -1   5   5       39.99       38.43      3.05 o 
   0   5   5       15.94       32.06      4.16 o 
   1   5   5       49.86       46.27      2.34 o 
   2   5   5      239.07      247.75      6.86 o 
   3   5   5        0.16        2.53      0.80 o 
   4   5   5       31.72       31.38      3.19 o 
   5   5   5       32.29       34.46      4.78 o 
   6   5   5       44.64       50.62      5.95 o 
  -7   6   5        3.59        5.92      2.91 o 
  -6   6   5       16.66       18.23      4.11 o 
  -5   6   5       53.11       59.83      6.06 o 
  -4   6   5       25.58       29.08      3.28 o 
  -3   6   5       27.65       31.90      3.01 o 
  -2   6   5      362.48      376.31      7.43 o 
  -1   6   5      997.68     1027.14     83.41 o 
   0   6   5       10.47        7.10      2.29 o 
   1   6   5       78.48       86.28      3.69 o 
   2   6   5      931.48      866.05     19.76 o 
   3   6   5      209.26      186.99      5.96 o 
   4   6   5      181.77      184.61      7.58 o 
   5   6   5       26.27       29.80      4.78 o 
   6   6   5       48.43       66.95      9.69 o 
  -7   7   5        4.70        9.60      3.27 o 
  -6   7   5       58.61       50.49      5.92 o 
  -5   7   5      122.13      107.48      6.85 o 
  -4   7   5       25.95       32.47      4.17 o 
  -3   7   5        6.09        8.81      1.65 o 
  -2   7   5       79.29       79.44      6.22 o 
  -1   7   5      179.83      192.95      8.38 o 
   0   7   5      130.92      172.45      7.20 o 
   1   7   5      363.60      356.73      6.75 o 
   2   7   5        0.22        0.28      0.56 o 
   3   7   5      818.45      740.65     22.62 o 
   4   7   5       11.69        8.96      1.83 o 
   5   7   5      250.57      232.13     12.05 o 
   6   7   5        6.31        4.22      1.95 o 
  -7   8   5        3.52        3.41      2.92 o 
  -6   8   5       26.71       30.13      4.48 o 
  -5   8   5       73.44       76.70      6.92 o 
  -4   8   5       65.15       67.94      5.46 o 
  -3   8   5       51.45       48.32      3.50 o 
  -2   8   5       51.10       58.22      3.03 o 
  -1   8   5      398.66      447.32     17.36 o 
   0   8   5        7.52       15.02      2.21 o 
   1   8   5      828.74      827.41     13.42 o 
   2   8   5       33.96       32.66      2.58 o 
   3   8   5      139.38      135.86      5.80 o 
   4   8   5        3.01        1.28      1.16 o 
   5   8   5        0.42        2.63      1.44 o 
   6   8   5       31.28       39.46      5.29 o 
  -7   9   5        2.19        3.60      2.21 o 
  -6   9   5       20.05       27.73      4.07 o 
  -5   9   5        7.45        9.43      2.40 o 
  -4   9   5      364.33      341.59     16.26 o 
  -3   9   5       45.59       47.69      3.31 o 
  -2   9   5      649.50      587.02     36.52 o 
  -1   9   5       80.10       76.23      6.05 o 
   0   9   5        2.48        1.05      0.86 o 
   1   9   5       83.88      100.38      3.81 o 
   2   9   5      407.95      397.09      7.79 o 
   3   9   5      329.96      298.28      9.89 o 
   4   9   5        2.76        2.96      1.19 o 
   5   9   5        3.78        7.67      2.15 o 
   6   9   5       71.84       82.91      8.28 o 
  -7  10   5        0.35        4.80      3.09 o 
  -6  10   5        1.07       -0.72      1.99 o 
  -5  10   5        6.35        9.91      2.43 o 
  -4  10   5       25.93       25.73      3.96 o 
  -3  10   5      130.90      120.38      4.96 o 
  -2  10   5      366.65      367.20     16.39 o 
  -1  10   5      333.42      345.76     30.03 o 
   0  10   5       96.38       87.50      6.59 o 
   1  10   5      944.28      977.37     33.78 o 
   2  10   5      897.04      865.24     34.51 o 
   3  10   5       13.54       12.19      2.16 o 
   4  10   5      238.22      220.31      8.36 o 
   5  10   5        1.46        1.82      1.38 o 
   6  10   5        0.90        3.09      1.96 o 
  -6  11   5        1.07        1.81      2.53 o 
  -5  11   5        3.07        5.25      2.85 o 
  -4  11   5        4.92        4.55      2.08 o 
  -3  11   5        0.22        1.31      0.88 o 
  -2  11   5       81.18       81.26      4.64 o 
  -1  11   5       38.93       46.24      4.43 o 
   0  11   5       14.99       11.80      1.83 o 
   1  11   5      245.19      209.29      8.20 o 
   2  11   5       97.65       82.69      4.23 o 
   3  11   5      197.03      180.19      6.99 o 
   4  11   5       14.24       15.94      2.59 o 
   5  11   5       77.38       91.70      6.97 o 
   6  11   5       37.89       47.86      6.26 o 
  -6  12   5       47.31       49.62      6.10 o 
  -5  12   5       11.67       17.67      3.20 o 
  -4  12   5      103.82       93.56     12.23 o 
  -3  12   5       29.87       28.13      3.68 o 
  -2  12   5      392.06      375.70     20.65 o 
  -1  12   5       58.80       54.51      5.92 o 
   0  12   5      259.26      281.13     18.45 o 
   1  12   5        5.91        4.40      1.28 o 
   2  12   5      164.50      143.44      7.29 o 
   3  12   5       25.53       18.82      3.57 o 
   4  12   5      260.86      262.61     14.53 o 
   5  12   5       24.79       26.72      4.06 o 
   6  12   5        0.05        3.79      2.03 o 
  -6  13   5       20.30       29.89      5.56 o 
  -5  13   5       60.94       62.93      6.55 o 
  -4  13   5       34.19       30.05      4.07 o 
  -3  13   5      187.50      168.81     14.40 o 
  -2  13   5     1008.82      932.25     38.41 o 
  -1  13   5      593.62      579.88     45.93 o 
   0  13   5      486.85      471.15     36.00 o 
   1  13   5      177.12      179.15     12.80 o 
   2  13   5       12.71       14.67      2.90 o 
   3  13   5       19.06       26.20      4.11 o 
   4  13   5        6.48        8.86      2.41 o 
   5  13   5        3.74        7.95      2.28 o 
  -6  14   5        9.11       12.16      3.46 o 
  -5  14   5       27.32       23.59      4.86 o 
  -4  14   5       53.75       44.40      6.73 o 
  -3  14   5       90.72       99.62      7.88 o 
  -2  14   5        5.72        5.35      1.19 o 
  -1  14   5      409.52      368.74     30.43 o 
   0  14   5      334.49      324.64     24.42 o 
   1  14   5      159.73      146.73      8.49 o 
   2  14   5      110.93      104.50      6.47 o 
   3  14   5       67.79       68.72      6.60 o 
   4  14   5        9.55        9.44      2.42 o 
   5  14   5       30.27       36.55      5.11 o 
  -6  15   5        0.75        3.78      2.56 o 
  -5  15   5       25.97       29.97      5.56 o 
  -4  15   5        9.72        7.54      2.66 o 
  -3  15   5       51.02       52.71      7.14 o 
  -2  15   5        1.67        2.40      0.97 o 
  -1  15   5      425.77      387.31     35.81 o 
   0  15   5       19.43       17.48      2.43 o 
   1  15   5      547.10      543.16     20.18 o 
   2  15   5       48.77       53.35      5.73 o 
   3  15   5       60.67       52.92      5.92 o 
   4  15   5        3.60       -0.20      1.73 o 
   5  15   5       32.11       36.43      5.27 o 
  -6  16   5        0.36        2.43      2.30 o 
  -5  16   5        0.44       -1.03      1.93 o 
  -4  16   5       19.95       22.82      5.01 o 
  -3  16   5       40.58       37.11      5.97 o 
  -2  16   5       63.33       63.19      6.79 o 
  -1  16   5       42.75       49.25      5.14 o 
   0  16   5      564.11      548.15     65.76 o 
   1  16   5        1.51        2.05      1.30 o 
   2  16   5       73.82       60.30      6.09 o 
   3  16   5       12.15       12.33      3.32 o 
   4  16   5      132.88      133.80      8.16 o 
   5  16   5        0.48        2.50      2.05 o 
  -6  17   5        9.69       14.96      3.49 o 
  -5  17   5       24.08       24.98      5.03 o 
  -4  17   5      106.87      103.64      9.52 o 
  -3  17   5        0.86        0.71      1.81 o 
  -2  17   5        3.23        3.44      1.47 o 
  -1  17   5      277.78      248.68     20.76 o 
   0  17   5        1.88        3.14      1.35 o 
   1  17   5      116.28      104.06      6.43 o 
   2  17   5        7.71        7.38      2.34 o 
   3  17   5       33.75       30.33      4.64 o 
   4  17   5       44.71       39.55      5.53 o 
   5  17   5        1.04        4.60      2.35 o 
  -6  18   5        1.70        9.20      2.61 o 
  -5  18   5        6.57       12.42      3.54 o 
  -4  18   5       26.71       17.75      4.31 o 
  -3  18   5      125.13      114.42      8.91 o 
  -2  18   5       18.72       20.63      4.43 o 
  -1  18   5     1351.63     1247.69     41.92 o 
   0  18   5      271.49      263.23     18.00 o 
   1  18   5       16.34       18.49      3.33 o 
   2  18   5      223.80      185.41      9.17 o 
   3  18   5        7.83        7.76      2.13 o 
   4  18   5       17.97       24.65      3.99 o 
   5  18   5       21.33       26.40      4.37 o 
  -6  19   5        0.08       -0.04      2.34 o 
  -5  19   5        0.05        1.52      2.14 o 
  -4  19   5       59.38       57.05      8.05 o 
  -3  19   5        7.30        3.94      2.22 o 
  -2  19   5       31.46       26.01      5.08 o 
  -1  19   5      879.26      836.57     37.94 o 
   0  19   5       18.00       12.80      2.31 o 
   1  19   5      229.44      205.11     12.11 o 
   2  19   5      143.23      123.51      7.63 o 
   3  19   5       15.53       22.67      3.80 o 
   4  19   5        6.17        3.96      2.12 o 
   5  19   5       14.17       17.36      3.45 o 
  -5  20   5        0.01        3.43      2.43 o 
  -4  20   5        6.13       10.61      2.96 o 
  -3  20   5       26.75       26.51      5.25 o 
  -2  20   5       48.63       44.61      6.79 o 
  -1  20   5      217.69      211.62      7.63 o 
   0  20   5      138.65      128.54      6.76 o 
   1  20   5      362.15      331.44     18.92 o 
   2  20   5      405.32      348.03     19.03 o 
   3  20   5       14.49       16.84      3.33 o 
   4  20   5       38.10       39.12      5.45 o 
   5  20   5       16.14       24.15      6.02 o 
  -5  21   5       13.66       19.26      5.66 o 
  -4  21   5        9.79       11.48      3.27 o 
  -3  21   5        2.11        3.89      2.42 o 
  -2  21   5       11.53       11.99      3.58 o 
  -1  21   5        3.03        8.85      2.35 o 
   0  21   5       96.64      103.20      6.94 o 
   1  21   5        0.52        0.22      1.54 o 
   2  21   5        0.64        3.05      1.73 o 
   3  21   5       14.20       17.30      3.39 o 
   4  21   5        1.17        0.24      1.81 o 
  -5  22   5       69.92       58.52      8.86 o 
  -4  22   5       12.37       15.70      3.94 o 
  -3  22   5       49.95       59.14      8.22 o 
  -2  22   5        8.84       11.41      3.40 o 
  -1  22   5       27.35       33.96      4.47 o 
   0  22   5       23.02       26.91      4.05 o 
   1  22   5       30.51       31.21      4.62 o 
   2  22   5        0.24        2.47      1.46 o 
   3  22   5        0.04        4.24      1.86 o 
   4  22   5       16.72       25.26      4.26 o 
  -5  23   5        1.71        3.85      4.20 o 
  -4  23   5       29.18       38.82      6.89 o 
  -3  23   5      110.23       96.92      9.35 o 
  -2  23   5       25.09       32.32      5.58 o 
  -1  23   5        0.12        0.67      1.61 o 
   0  23   5       39.90       42.79      5.17 o 
   1  23   5      123.14      116.37      7.46 o 
   2  23   5       33.01       37.26      5.05 o 
   3  23   5        4.13        3.57      2.82 o 
   4  23   5        0.50       -0.42      2.00 o 
  -5  24   5       18.06       14.29      4.03 o 
  -4  24   5        2.90        7.36      2.97 o 
  -3  24   5       32.18       32.17      5.94 o 
  -2  24   5       16.29       22.07      4.90 o 
  -1  24   5        3.28        1.83      1.62 o 
   0  24   5       61.00       58.36      6.31 o 
   1  24   5      217.28      214.36     10.34 o 
   2  24   5      323.86      282.73     16.25 o 
   3  24   5       64.83       66.89      7.29 o 
   4  24   5       17.69       28.79      4.83 o 
  -4  25   5        0.42        3.66      2.78 o 
  -3  25   5        6.14        5.40      2.67 o 
  -2  25   5       97.02       81.31      9.47 o 
  -1  25   5      117.41      112.65      8.61 o 
   0  25   5       68.44       67.37      6.81 o 
   1  25   5        2.58        0.16      4.05 o 
   2  25   5      133.19      133.57      9.20 o 
   3  25   5        1.49        3.26      2.21 o 
   4  25   5        0.03       -1.88      2.15 o 
  -4  26   5       76.63       71.20      9.62 o 
  -3  26   5       15.92       20.12      4.64 o 
  -2  26   5        5.42        2.40      2.47 o 
  -1  26   5      170.17      185.56     11.60 o 
   0  26   5       47.78       47.73      7.15 o 
   1  26   5       19.87       25.10      3.97 o 
   2  26   5       63.88       63.90      6.88 o 
   3  26   5       11.48        6.70      3.36 o 
  -4  27   5        8.23       22.22      4.88 o 
  -3  27   5        0.43       -0.77      2.30 o 
  -2  27   5        5.42        6.93      3.05 o 
  -1  27   5        0.07        3.95      3.17 o 
   0  27   5        1.84        4.25      3.86 o 
   1  27   5       38.42       46.49      5.94 o 
   2  27   5       25.52       33.82      4.89 o 
   3  27   5        0.47        1.03      2.06 o 
  -3  28   5       33.45       38.46      6.67 o 
  -2  28   5        8.87       12.73      3.46 o 
  -1  28   5       46.37       52.15     11.67 o 
   0  28   5       23.80       30.67      5.52 o 
   1  28   5       30.26       35.21      5.15 o 
   2  28   5       13.06       14.70      3.10 o 
   3  28   5        1.85        1.76      4.50 o 
  -3  29   5        3.01        6.98      3.46 o 
  -2  29   5       11.66        5.66      3.77 o 
  -1  29   5       13.87       11.84      4.98 o 
   0  29   5        9.40        9.50      3.13 o 
   1  29   5       69.11       66.56      7.15 o 
   2  29   5        0.00        1.42      1.85 o 
  -3  30   5       10.02       13.46      3.49 o 
  -2  30   5        3.81        9.09      4.12 o 
  -1  30   5        0.85       -3.09      3.09 o 
   0  30   5        1.32       -0.35      2.24 o 
   1  30   5        1.12        4.67      2.85 o 
   2  30   5        7.77       15.00      3.23 o 
  -2  31   5       34.72       35.51      8.58 o 
  -1  31   5        3.41       10.46      4.29 o 
   0  31   5       62.22       52.94      7.52 o 
   1  31   5        2.34        3.66      2.88 o 
  -1  32   5        1.31       -1.54      3.43 o 
   0  32   5       32.15       46.91      6.62 o 
   1  32   5        0.17        8.58      4.12 o 
  -6   0   6       22.11       25.05      6.52 o 
  -4   0   6       55.51       61.22      6.18 o 
  -2   0   6      182.83      184.82      7.37 o 
   0   0   6      653.30      655.57     97.10 o 
   2   0   6      457.80      380.17     11.92 o 
   4   0   6        1.00        2.59      1.58 o 
   6   0   6        1.39        2.23      3.09 o 
  -7   1   6        7.86        7.09      4.72 o 
  -6   1   6       45.18       51.44      7.33 o 
  -5   1   6        1.64        3.44      1.44 o 
  -4   1   6        0.08       -0.16      0.89 o 
  -3   1   6       63.99       58.72      3.50 o 
  -2   1   6       53.40       57.24      2.92 o 
  -1   1   6       18.76       24.93      1.70 o 
   0   1   6        1.68        3.96      0.78 o 
   1   1   6      104.95       90.48      3.91 o 
   2   1   6       39.68       37.20      2.89 o 
   3   1   6      742.89      719.26     17.55 o 
   4   1   6        3.21        3.88      1.18 o 
   5   1   6        9.18       10.46      1.97 o 
   6   1   6       11.09       18.42      3.76 o 
  -7   2   6        0.71        8.33      3.03 o 
  -6   2   6       14.25       16.32      3.15 o 
  -5   2   6      116.17      114.72      5.76 o 
  -4   2   6        5.88        8.08      1.88 o 
  -3   2   6      472.19      450.32     15.06 o 
  -2   2   6      108.31      102.39      4.90 o 
  -1   2   6      786.43      828.85     35.92 o 
   0   2   6     1063.42     1374.46     99.59 o 
   1   2   6       14.25       17.81      1.93 o 
   2   2   6        8.33        9.17      1.47 o 
   3   2   6      432.76      397.52     11.15 o 
   4   2   6       30.00       26.93      2.77 o 
   5   2   6       20.60       24.73      3.88 o 
   6   2   6        5.27        7.26      2.17 o 
  -7   3   6       13.61       16.10      5.23 o 
  -6   3   6      109.61      107.50     10.70 o 
  -5   3   6      105.44       95.38      6.17 o 
  -4   3   6        0.19        3.45      1.24 o 
  -3   3   6       30.67       37.86      3.33 o 
  -2   3   6      502.77      501.96      8.68 o 
  -1   3   6      378.36      398.37     14.39 o 
   0   3   6      118.11       91.36      5.68 o 
   1   3   6       60.66       70.82      4.23 o 
   2   3   6     1068.00     1010.78     32.50 o 
   3   3   6      589.41      582.00     13.53 o 
   4   3   6      141.22      134.42      6.15 o 
   5   3   6       21.89       29.85      4.19 o 
   6   3   6       32.70       41.90      6.64 o 
  -7   4   6        0.76        8.31      3.32 o 
  -6   4   6      101.73      101.25      6.79 o 
  -5   4   6        0.14        0.38      2.26 o 
  -4   4   6      158.03      165.97      6.42 o 
  -3   4   6        7.51        6.20      1.38 o 
  -2   4   6      538.31      520.68     11.22 o 
  -1   4   6      392.66      444.66     40.47 o 
   0   4   6      450.39      432.42     36.94 o 
   1   4   6      153.99      165.02      5.38 o 
   2   4   6      884.51      844.63     18.47 o 
   3   4   6      734.07      689.95     22.01 o 
   4   4   6      336.22      311.52     11.17 o 
   5   4   6        8.84       15.91      3.36 o 
   6   4   6        0.71        5.32      3.95 o 
  -7   5   6       14.40       14.14      3.71 o 
  -6   5   6        0.03        2.70      1.99 o 
  -5   5   6       27.83       28.00      4.01 o 
  -4   5   6        2.65        2.58      1.21 o 
  -3   5   6       70.59       74.93      3.86 o 
  -2   5   6       68.52       66.94      3.15 o 
  -1   5   6      632.43      669.37     38.71 o 
   0   5   6        9.46       10.31      1.95 o 
   1   5   6      786.52      764.96     17.59 o 
   2   5   6      204.31      189.16      5.98 o 
   3   5   6      224.51      222.36      7.23 o 
   4   5   6       13.98       15.19      2.33 o 
   5   5   6      149.58      163.11     28.22 o 
   6   5   6       13.34       17.89      4.15 o 
  -7   6   6        5.07        8.58      4.98 o 
  -6   6   6        2.51        2.42      3.08 o 
  -5   6   6      284.80      256.34     10.54 o 
  -4   6   6        2.20        2.11      1.11 o 
  -3   6   6      226.42      219.01     10.08 o 
  -2   6   6       70.10       68.91      4.25 o 
  -1   6   6       11.86        9.51      1.84 o 
   0   6   6        9.09       11.23      1.97 o 
   1   6   6       91.05      109.70      5.27 o 
   2   6   6      744.70      665.53     29.71 o 
   3   6   6       32.49       42.15      3.98 o 
   4   6   6       61.59       60.47      6.16 o 
   5   6   6       16.44       16.22      4.46 o 
   6   6   6       44.98       55.14      8.44 o 
  -7   7   6        0.00       -1.37      3.60 o 
  -6   7   6        0.01       -1.48      2.00 o 
  -5   7   6       42.22       45.04      5.35 o 
  -4   7   6      249.29      237.44      7.95 o 
  -3   7   6       27.94       27.56      2.84 o 
  -2   7   6       85.28       82.83      6.42 o 
  -1   7   6      107.02      104.08      8.83 o 
   0   7   6      115.14      132.75     12.41 o 
   1   7   6        4.25        4.14      1.32 o 
   2   7   6       28.21       26.92      3.39 o 
   3   7   6      125.20      116.89      6.73 o 
   4   7   6        9.27       17.45      3.43 o 
   5   7   6        6.73        3.43      1.96 o 
   6   7   6       96.02      105.77     12.07 o 
  -6   8   6       24.20       24.99      4.83 o 
  -5   8   6        0.64        1.51      2.58 o 
  -4   8   6        0.72        1.06      2.14 o 
  -3   8   6      112.67      116.03      5.99 o 
  -2   8   6      116.10      107.76      5.82 o 
  -1   8   6       64.27       66.16      5.04 o 
   0   8   6      218.18      228.31     21.32 o 
   1   8   6       33.55       39.57      3.99 o 
   2   8   6       69.55       59.12      6.78 o 
   3   8   6       38.92       36.60      4.64 o 
   4   8   6        0.26        0.11      1.49 o 
   5   8   6       26.90       22.95      4.98 o 
   6   8   6       51.84       63.48     10.21 o 
  -6   9   6        2.68        6.79      3.05 o 
  -5   9   6       27.07       25.84      5.02 o 
  -4   9   6        4.51        7.96      2.84 o 
  -3   9   6        0.05       -0.14      1.06 o 
  -2   9   6       57.20       56.75      7.81 o 
  -1   9   6      252.88      240.97     21.73 o 
   0   9   6      164.47      171.35     17.11 o 
   1   9   6      399.44      401.18     19.55 o 
   2   9   6        6.74        5.10      1.46 o 
   3   9   6      261.23      247.59     10.07 o 
   4   9   6        0.75        2.98      1.60 o 
   5   9   6      123.39      127.49     10.01 o 
  -6  10   6       18.76       18.56      4.10 o 
  -5  10   6       32.16       39.26      6.66 o 
  -4  10   6        7.94        7.75      3.26 o 
  -3  10   6        0.64        1.39      1.21 o 
  -2  10   6      426.50      415.34     22.77 o 
  -1  10   6        4.83        4.42      1.27 o 
   0  10   6      668.54      720.37     17.04 o 
   1  10   6       72.72       76.47      7.21 o 
   2  10   6       32.15       26.15      3.11 o 
   3  10   6       87.19       81.61      6.44 o 
   4  10   6       64.83       59.35      6.30 o 
   5  10   6       17.44       22.52      3.51 o 
  -6  11   6       14.34       15.72      6.95 o 
  -5  11   6        8.14        7.49      3.43 o 
  -4  11   6       10.90       10.96      3.08 o 
  -3  11   6       58.13       62.10      4.99 o 
  -2  11   6      213.83      197.78     16.02 o 
  -1  11   6      144.73      143.19     13.68 o 
   0  11   6      472.73      468.77     31.18 o 
   1  11   6        0.82        0.15      0.89 o 
   2  11   6       16.46       16.81      3.52 o 
   3  11   6       29.98       27.60      4.23 o 
   4  11   6        5.61        8.10      2.14 o 
   5  11   6        2.32        5.90      1.88 o 
  -6  12   6        1.85        1.37      2.67 o 
  -5  12   6       60.71       66.39      8.66 o 
  -4  12   6      198.74      200.87     12.18 o 
  -3  12   6     1442.76     1348.21     49.80 o 
  -2  12   6       96.40       86.94      4.42 o 
  -1  12   6       99.50       85.10      4.31 o 
   0  12   6        7.00       15.03      2.18 o 
   1  12   6       87.80      100.65      4.94 o 
   2  12   6      142.12      117.66      6.83 o 
   3  12   6        1.31        2.46      1.50 o 
   4  12   6        5.01        5.30      1.94 o 
   5  12   6       74.76       90.11      8.34 o 
  -6  13   6       23.14       16.60      4.46 o 
  -5  13   6        5.06        2.00      4.29 o 
  -4  13   6       39.30       41.93      6.57 o 
  -3  13   6      675.33      655.52     20.29 o 
  -2  13   6      637.93      528.02     14.55 o 
  -1  13   6      200.97      181.92     18.89 o 
   0  13   6      199.16      208.80     13.22 o 
   1  13   6     1234.51     1252.04     68.00 o 
   2  13   6        1.54        4.70      1.81 o 
   3  13   6      192.59      181.87      9.18 o 
   4  13   6       48.81       47.64      5.97 o 
   5  13   6       87.90      100.45      7.58 o 
  -6  14   6        4.70        7.38      2.59 o 
  -5  14   6      133.15      115.36      9.27 o 
  -4  14   6      102.81       97.91      8.43 o 
  -3  14   6       27.49       30.64      5.52 o 
  -2  14   6     1450.05     1282.01     73.43 o 
  -1  14   6      429.90      385.44     17.96 o 
   0  14   6       61.38       56.21      5.62 o 
   1  14   6       21.90       27.20      3.21 o 
   2  14   6      267.33      243.80     10.16 o 
   3  14   6       77.37       74.00      6.49 o 
   4  14   6       28.27       30.24      4.53 o 
   5  14   6        8.41       20.98      3.55 o 
  -6  15   6        2.79        5.11      2.48 o 
  -5  15   6        0.14        0.84      2.23 o 
  -4  15   6       19.99       15.60      4.00 o 
  -3  15   6       10.21        5.87      2.83 o 
  -2  15   6     1280.56     1125.45     83.47 o 
  -1  15   6      171.61      152.19     15.25 o 
   0  15   6     1732.03     1758.54    249.27 o 
   1  15   6       10.46       17.98      2.67 o 
   2  15   6        2.70        5.16      1.95 o 
   3  15   6       53.43       42.99      5.48 o 
   4  15   6        0.97        3.27      1.53 o 
   5  15   6       16.62       18.19      3.43 o 
  -6  16   6        8.39        6.89      2.40 o 
  -5  16   6       59.02       55.70      8.12 o 
  -4  16   6        4.83       10.16      3.03 o 
  -3  16   6       46.40       49.16      7.06 o 
  -2  16   6      372.86      324.46     19.02 o 
  -1  16   6      327.20      306.22     29.57 o 
   0  16   6      317.75      312.29     22.63 o 
   1  16   6       88.50       87.36      6.26 o 
   2  16   6        0.16       -1.07      1.59 o 
   3  16   6       41.69       55.41      6.40 o 
   4  16   6        4.10        7.43      2.74 o 
   5  16   6       44.02       47.62      6.29 o 
  -6  17   6       32.78       33.05      5.69 o 
  -5  17   6       15.22       11.36      8.49 o 
  -4  17   6        1.36        3.76      2.17 o 
  -3  17   6        0.82        1.12      2.06 o 
  -2  17   6       91.71       92.14      7.69 o 
  -1  17   6      114.11      104.72      8.52 o 
   0  17   6        0.10        1.77      1.38 o 
   1  17   6      153.73      141.80      7.79 o 
   2  17   6        4.31        2.75      1.70 o 
   3  17   6       47.78       47.10      5.94 o 
   4  17   6        0.41        3.96      1.80 o 
   5  17   6       11.48       10.20      3.98 o 
  -5  18   6        1.29        3.35      2.88 o 
  -4  18   6        1.52        0.21      2.14 o 
  -3  18   6        6.14        6.57      2.63 o 
  -2  18   6       44.27       51.21      7.10 o 
  -1  18   6        1.36        2.00      1.53 o 
   0  18   6       93.54       89.82      6.64 o 
   1  18   6        0.75        1.42      1.58 o 
   2  18   6       77.73       69.66      8.90 o 
   3  18   6        1.87        2.36      1.59 o 
   4  18   6       18.36       23.59      4.01 o 
   5  18   6        0.31       -0.15      2.18 o 
  -5  19   6        1.26        4.46      2.43 o 
  -4  19   6        0.55        0.48      1.93 o 
  -3  19   6        0.82        3.57      2.27 o 
  -2  19   6       17.46       15.00      3.88 o 
  -1  19   6       15.61       17.97      2.64 o 
   0  19   6       14.76       19.39      3.04 o 
   1  19   6       70.57       76.45      7.42 o 
   2  19   6        2.08        0.44      1.62 o 
   3  19   6      120.20      112.22      8.50 o 
   4  19   6        6.72        9.52      3.01 o 
  -5  20   6       37.10       32.48      9.01 o 
  -4  20   6        9.93       13.49      5.58 o 
  -3  20   6       11.82       24.91      4.90 o 
  -2  20   6        2.60        5.59      2.59 o 
  -1  20   6        5.10        6.38      1.86 o 
   0  20   6        0.05        0.30      1.39 o 
   1  20   6        9.08       10.15      2.54 o 
   2  20   6       70.85       65.77      9.33 o 
   3  20   6        2.91        6.95      2.07 o 
   4  20   6        0.00        4.16      1.97 o 
  -5  21   6        0.03        6.21      3.09 o 
  -4  21   6       25.75       31.74      5.58 o 
  -3  21   6       56.12       62.96      8.55 o 
  -2  21   6       26.02       32.73      9.18 o 
  -1  21   6       10.72        7.56      2.60 o 
   0  21   6      108.74      106.11      8.35 o 
   1  21   6       42.23       42.44      5.30 o 
   2  21   6        2.57        3.34      1.71 o 
   3  21   6        6.98        9.90      3.09 o 
   4  21   6       54.21       69.19      7.66 o 
  -5  22   6        1.72        4.54      7.46 o 
  -4  22   6        0.67        6.88      2.95 o 
  -3  22   6       26.36       30.79      6.09 o 
  -2  22   6       48.91       40.85      6.59 o 
  -1  22   6       29.14       35.41      4.71 o 
   0  22   6       63.67       72.78      6.93 o 
   1  22   6        1.56        2.03      3.04 o 
   2  22   6        1.67        1.92      1.69 o 
   3  22   6        3.01        6.75      2.28 o 
   4  22   6       38.81       32.57      5.01 o 
  -5  23   6       26.69       40.32      7.21 o 
  -4  23   6        4.86        3.89      3.69 o 
  -3  23   6       21.18       18.26      4.43 o 
  -2  23   6        4.28        9.15      3.77 o 
  -1  23   6        3.59        7.16      2.22 o 
   0  23   6       47.49       49.45      5.89 o 
   1  23   6      280.46      261.16     11.64 o 
   2  23   6       83.75       80.13      8.01 o 
   3  23   6       59.99       65.13      7.67 o 
   4  23   6       10.70       17.19      4.05 o 
  -4  24   6        0.04       -0.93      3.17 o 
  -3  24   6       19.94       15.88      6.52 o 
  -2  24   6        4.84        9.26      3.28 o 
  -1  24   6        0.17       -1.03      1.62 o 
   0  24   6       24.56       25.34      4.22 o 
   1  24   6       25.80       30.03      4.61 o 
   2  24   6       10.28       12.46      2.90 o 
   3  24   6        8.43       12.40      3.10 o 
  -4  25   6        3.86        4.62      2.61 o 
  -3  25   6       26.78       25.60      5.01 o 
  -2  25   6       58.85       63.55      8.37 o 
  -1  25   6       19.04       22.25      4.60 o 
   0  25   6        0.78        3.79      1.91 o 
   1  25   6        9.30       14.36      2.90 o 
   2  25   6       17.57       24.20      4.15 o 
   3  25   6        0.14        0.56      2.05 o 
  -4  26   6        0.10        2.20      2.67 o 
  -3  26   6       20.43       19.95      6.69 o 
  -2  26   6       28.99       25.53      5.32 o 
  -1  26   6       46.65       53.82      7.32 o 
   0  26   6       28.49       34.45      5.97 o 
   1  26   6        0.80        4.11      2.01 o 
   2  26   6       21.18       27.68      4.14 o 
   3  26   6        0.36        0.39      3.14 o 
  -3  27   6        0.12        2.90      3.21 o 
  -2  27   6        5.21        9.73      3.25 o 
  -1  27   6        1.09       -0.69      3.43 o 
   0  27   6       30.13       39.04      6.31 o 
   1  27   6        5.90        8.90      2.87 o 
   2  27   6        0.81        3.07      2.20 o 
   3  27   6        6.83       16.41      4.33 o 
  -3  28   6        2.98        2.33      2.76 o 
  -2  28   6       26.91       34.83      9.26 o 
  -1  28   6        8.62       24.53      7.72 o 
   0  28   6       70.99       77.90      9.87 o 
   1  28   6        0.55        3.84      2.22 o 
   2  28   6        0.14        1.47      2.25 o 
  -3  29   6        0.87        1.77      2.47 o 
  -2  29   6       42.88       61.07     12.35 o 
  -1  29   6        3.76        4.98      4.46 o 
   0  29   6      105.97      122.51     10.78 o 
   1  29   6        4.31        7.36      3.48 o 
   2  29   6        1.42        7.90      2.82 o 
  -2  30   6       87.10      109.45     17.84 o 
  -1  30   6        0.44        2.57      3.77 o 
   0  30   6        1.36       -0.10      4.80 o 
   1  30   6       21.31       28.52      5.74 o 
  -1  31   6        1.10        7.38      4.63 o 
   0  31   6        0.09        4.36      2.90 o 
  -5   0   7       72.76       74.31      8.10 o 
  -3   0   7       39.88       45.41      5.23 o 
  -1   0   7     1974.12     1996.23     43.06 o 
   1   0   7        5.42       10.46      3.95 o 
   3   0   7      300.26      271.40     17.50 o 
  -6   1   7       64.89       64.11     16.13 o 
  -5   1   7       98.23      103.02      5.48 o 
  -4   1   7      495.52      471.74     23.80 o 
  -3   1   7      736.28      714.01     12.29 o 
  -2   1   7       25.74       28.60      3.13 o 
  -1   1   7      515.00      544.76     50.40 o 
   0   1   7      640.53      629.74     25.56 o 
   1   1   7      560.21      516.87     14.23 o 
   2   1   7      602.19      561.01     74.88 o 
   3   1   7       13.40       13.86      3.17 o 
   4   1   7      157.61      153.20     13.38 o 
  -6   2   7       76.92       66.69      8.31 o 
  -5   2   7        8.36       11.89      2.07 o 
  -4   2   7        3.52        9.68      2.13 o 
  -3   2   7       43.61       57.57      5.60 o 
  -2   2   7      304.69      303.38      8.82 o 
  -1   2   7       78.57       89.38      7.72 o 
   0   2   7      393.58      453.48     34.95 o 
   1   2   7       71.63       67.16      4.18 o 
   2   2   7        1.94        2.71      1.31 o 
   3   2   7      117.76      104.12      6.02 o 
   4   2   7      148.51      142.51     10.81 o 
   5   2   7        0.08       -0.34      2.92 o 
  -6   3   7      119.57      112.39      8.86 o 
  -5   3   7        1.48        3.73      1.43 o 
  -4   3   7        1.97        1.73      1.29 o 
  -3   3   7      157.37      145.28      6.77 o 
  -2   3   7       26.83       27.96      3.35 o 
  -1   3   7      323.47      335.05     28.27 o 
   0   3   7       27.51       33.51      5.15 o 
   1   3   7      804.97      773.26     34.91 o 
   2   3   7      729.03      694.71     17.44 o 
   3   3   7       86.25       81.83      6.75 o 
   4   3   7       34.97       40.76      4.94 o 
   5   3   7       32.11       44.95      9.26 o 
  -6   4   7        0.85        2.65      4.63 o 
  -5   4   7       52.36       45.45      6.79 o 
  -4   4   7        0.90        1.93      1.18 o 
  -3   4   7       63.44       69.13      4.64 o 
  -2   4   7       32.15       27.38      3.35 o 
  -1   4   7        3.09        4.73      1.43 o 
   0   4   7       39.01       49.81      6.08 o 
   1   4   7        0.04        0.59      1.08 o 
   2   4   7      306.94      291.26      9.64 o 
   3   4   7      119.55      131.37      6.82 o 
   4   4   7        9.66        9.10      2.41 o 
   5   4   7      111.60       95.04     13.90 o 
  -6   5   7        6.00       14.57      4.03 o 
  -5   5   7       32.63       31.61     12.95 o 
  -4   5   7       30.92       38.76      4.62 o 
  -3   5   7        0.54        0.63      1.01 o 
  -2   5   7      119.80      113.07      5.74 o 
  -1   5   7       18.94       18.90      2.66 o 
   0   5   7      118.34      116.32      6.19 o 
   1   5   7      489.36      485.89     25.48 o 
   2   5   7      331.84      299.97      9.84 o 
   3   5   7        0.02        0.93      1.20 o 
   4   5   7       98.61      110.27      6.95 o 
   5   5   7       36.83       33.87      5.62 o 
  -6   6   7        0.82        6.78      2.67 o 
  -5   6   7        2.05        4.28      2.43 o 
  -4   6   7       42.12       46.15      5.11 o 
  -3   6   7       11.63       13.73      2.43 o 
  -2   6   7       88.73       83.54      6.63 o 
  -1   6   7        4.39        5.97      1.44 o 
   0   6   7      531.25      573.69     44.76 o 
   1   6   7       14.18       16.71      2.65 o 
   2   6   7       20.67       21.59      3.15 o 
   3   6   7       10.08       16.32      3.54 o 
   4   6   7       87.90       86.24      6.78 o 
   5   6   7       98.21      120.59     12.18 o 
  -6   7   7        5.73        8.15      3.00 o 
  -5   7   7       18.45       22.32      4.35 o 
  -4   7   7       23.85       27.32      3.65 o 
  -3   7   7        8.82       14.49      2.62 o 
  -2   7   7       52.69       57.21      4.59 o 
  -1   7   7      540.39      558.51     39.45 o 
   0   7   7        0.32        0.18      0.95 o 
   1   7   7      636.84      616.30     20.42 o 
   2   7   7       14.25       12.42      2.98 o 
   3   7   7      197.77      194.29     10.01 o 
   4   7   7        7.39        8.82      2.27 o 
   5   7   7        8.08       12.53      3.58 o 
  -6   8   7       18.76       29.46      5.40 o 
  -5   8   7       27.98       34.65      5.82 o 
  -4   8   7       11.35       16.18      2.76 o 
  -3   8   7       44.04       47.98      4.94 o 
  -2   8   7        8.98        8.54      1.87 o 
  -1   8   7       13.99       15.32      3.63 o 
   0   8   7      645.21      635.76     66.77 o 
   1   8   7        3.56        6.17      1.76 o 
   2   8   7      266.74      260.93      9.41 o 
   3   8   7      196.78      174.68      9.35 o 
   4   8   7       10.43       13.64      2.97 o 
   5   8   7        0.73       -1.97      1.97 o 
  -6   9   7        0.21        1.16      2.36 o 
  -5   9   7        6.62        7.28      2.88 o 
  -4   9   7        3.54        2.23      2.06 o 
  -3   9   7       13.68       12.78      2.48 o 
  -2   9   7      327.46      312.07     12.90 o 
  -1   9   7        0.01        1.81      1.00 o 
   0   9   7       44.17       57.78      6.38 o 
   1   9   7        0.89        1.64      1.43 o 
   2   9   7      213.83      209.98     10.60 o 
   3   9   7       21.33       21.75      5.29 o 
   4   9   7      167.86      162.27      8.91 o 
   5   9   7        5.46       11.96      2.88 o 
  -6  10   7        0.93        4.73      2.28 o 
  -5  10   7       95.24       90.98     10.01 o 
  -4  10   7       19.01       19.62      4.41 o 
  -3  10   7       16.81       17.90      3.08 o 
  -2  10   7      185.95      188.22     13.78 o 
  -1  10   7      154.24      162.45     12.66 o 
   0  10   7      509.77      458.57     50.02 o 
   1  10   7        8.67       10.49      2.58 o 
   2  10   7      358.40      343.65     20.08 o 
   3  10   7       38.22       38.80      4.98 o 
   4  10   7       26.25       28.00      4.06 o 
   5  10   7       27.78       40.55      5.81 o 
  -6  11   7        3.33        2.48      4.20 o 
  -5  11   7        0.00        3.18      3.09 o 
  -4  11   7        2.06        1.61      1.93 o 
  -3  11   7        0.10        0.93      1.30 o 
  -2  11   7      375.67      362.75     25.78 o 
  -1  11   7      303.42      296.22     37.50 o 
   0  11   7       67.30       64.64      8.18 o 
   1  11   7      324.01      287.27     12.58 o 
   2  11   7        7.16       13.02      2.77 o 
   3  11   7       29.28       40.42      5.24 o 
   4  11   7       60.07       55.62      6.29 o 
   5  11   7        7.77       13.97      2.84 o 
  -6  12   7        2.23        2.39      4.03 o 
  -5  12   7        9.34       10.55      2.97 o 
  -4  12   7       16.35       19.73      4.36 o 
  -3  12   7        0.93        0.77      1.23 o 
  -2  12   7        0.68        2.24      1.01 o 
  -1  12   7      142.62      138.80     18.44 o 
   0  12   7      198.80      214.68     22.02 o 
   1  12   7       80.08       71.18      6.22 o 
   2  12   7      103.19       93.28      7.19 o 
   3  12   7       85.70       84.29      7.00 o 
   4  12   7       16.67       13.23      3.24 o 
   5  12   7       28.45       36.27      5.26 o 
  -6  13   7        9.35        7.82      3.09 o 
  -5  13   7        3.05        4.65      4.12 o 
  -4  13   7        9.92       14.85      3.82 o 
  -3  13   7       71.63       73.20      8.31 o 
  -2  13   7      750.47      656.41     46.13 o 
  -1  13   7      243.72      225.45     16.79 o 
   0  13   7      375.14      354.55     28.12 o 
   1  13   7       24.90       20.35      2.88 o 
   2  13   7       39.84       32.85      4.55 o 
   3  13   7       12.45        8.44      2.25 o 
   4  13   7       10.30       12.14      2.74 o 
   5  13   7        5.84        5.92      3.70 o 
  -6  14   7        0.01        1.44      2.79 o 
  -5  14   7       55.11       45.34      8.92 o 
  -4  14   7       13.44       11.08      2.92 o 
  -3  14   7       49.54       54.79      7.52 o 
  -2  14   7      718.46      632.49     46.18 o 
  -1  14   7      273.64      263.41     33.26 o 
   0  14   7       75.04       85.32      8.56 o 
   1  14   7       92.16       94.96     11.27 o 
   2  14   7       80.66       64.83      6.62 o 
   3  14   7       61.99       67.77      7.03 o 
   4  14   7        0.00       -0.49      1.70 o 
   5  14   7        2.90        0.54      2.00 o 
  -6  15   7        7.47       10.34      3.63 o 
  -5  15   7       19.56       17.36      3.91 o 
  -4  15   7       38.75       40.55      6.76 o 
  -3  15   7        6.18        7.03      2.90 o 
  -2  15   7      354.83      337.63     19.46 o 
  -1  15   7       10.24       12.76      2.27 o 
   0  15   7      287.77      271.77     17.14 o 
   1  15   7      693.99      578.55     37.22 o 
   2  15   7       75.88       69.13      6.90 o 
   3  15   7      100.75      108.92      7.80 o 
   4  15   7        9.64       19.87      3.49 o 
   5  15   7       38.65       47.75      6.16 o 
  -6  16   7        4.39        3.60      2.76 o 
  -5  16   7        9.65       14.73      3.62 o 
  -4  16   7       31.35       29.21      5.44 o 
  -3  16   7      195.46      177.33     11.25 o 
  -2  16   7      196.26      176.87     13.84 o 
  -1  16   7       43.09       41.40      4.17 o 
   0  16   7       67.13       83.21      5.51 o 
   1  16   7       61.67       44.30      5.44 o 
   2  16   7        0.05        3.29      1.82 o 
   3  16   7        0.61        2.58      1.61 o 
   4  16   7        0.52        1.89      1.76 o 
  -5  17   7        4.19        1.01      4.37 o 
  -4  17   7       33.54       31.27      6.20 o 
  -3  17   7      174.70      166.11     10.97 o 
  -2  17   7       37.37       41.26      4.88 o 
  -1  17   7      329.11      310.59     27.71 o 
   0  17   7       32.90       32.43      5.32 o 
   1  17   7       22.32       24.39      6.48 o 
   2  17   7        9.05       11.07      3.17 o 
   3  17   7       65.25       66.51      7.15 o 
   4  17   7       23.73       16.64      3.07 o 
  -5  18   7        9.54       17.27      3.91 o 
  -4  18   7        2.08        1.81      3.52 o 
  -3  18   7        3.44        2.56      2.32 o 
  -2  18   7       88.14       80.33     12.44 o 
  -1  18   7        0.25        2.93      1.32 o 
   0  18   7       29.37       38.41      4.23 o 
   1  18   7       62.26       56.31      6.19 o 
   2  18   7        3.48        5.95      2.04 o 
   3  18   7        6.04        6.12      2.18 o 
   4  18   7        2.26        5.84      2.19 o 
  -5  19   7       52.03       56.15      8.11 o 
  -4  19   7       44.71       50.02      7.52 o 
  -3  19   7        9.83       13.84      3.32 o 
  -2  19   7        5.07        5.08      2.47 o 
  -1  19   7      100.30       97.85     10.05 o 
   0  19   7       32.77       31.49      3.85 o 
   1  19   7       22.52       25.88      4.09 o 
   2  19   7        7.19       14.13      2.75 o 
   3  19   7        1.73        5.32      2.30 o 
   4  19   7       17.34       21.31      3.79 o 
  -5  20   7        5.00       13.60      3.93 o 
  -4  20   7       81.56       80.13      9.95 o 
  -3  20   7       29.76       31.05      6.00 o 
  -2  20   7       26.26       33.91      6.95 o 
  -1  20   7        0.91        2.92      1.39 o 
   0  20   7       39.88       38.87      5.12 o 
   1  20   7       22.64       24.00      3.82 o 
   2  20   7       50.46       52.73      6.37 o 
   3  20   7        0.09        1.17      1.78 o 
   4  20   7        7.99        9.04      3.00 o 
  -5  21   7        0.38        2.16      3.43 o 
  -4  21   7        0.20        6.08      4.63 o 
  -3  21   7        1.58        1.14      2.42 o 
  -2  21   7        2.76        4.74      3.17 o 
  -1  21   7       82.80       87.34      5.52 o 
   0  21   7       49.98       51.54      5.89 o 
   1  21   7       11.30       11.19      2.70 o 
   2  21   7       32.06       34.18      4.97 o 
   3  21   7       85.42       93.55      9.03 o 
   4  21   7       10.74       16.13      4.17 o 
  -4  22   7        0.18        3.25      2.42 o 
  -3  22   7        3.61        5.23      2.66 o 
  -2  22   7        0.47        2.61      2.42 o 
  -1  22   7        0.10        1.60      1.79 o 
   0  22   7        0.93        3.92      1.99 o 
   1  22   7        2.05        5.03      1.82 o 
   2  22   7       18.53       25.89      4.24 o 
   3  22   7        0.13        3.78      2.14 o 
  -4  23   7       18.93       15.26      5.58 o 
  -3  23   7        1.37        4.41      3.86 o 
  -2  23   7       33.37       49.76      7.40 o 
  -1  23   7        9.89       16.43      2.98 o 
   0  23   7        0.38        2.00      1.81 o 
   1  23   7       27.52       23.95      3.91 o 
   2  23   7        0.08        1.60      1.77 o 
   3  23   7        0.17       -0.68      1.91 o 
  -4  24   7        8.28        8.16      3.51 o 
  -3  24   7        1.72        6.38      5.92 o 
  -2  24   7       64.10       70.66      8.95 o 
  -1  24   7       45.14       47.19      6.97 o 
   0  24   7       24.32       28.19      4.18 o 
   1  24   7        4.69        4.03      2.04 o 
   2  24   7        3.62        7.19      3.00 o 
   3  24   7        1.80        3.32      2.29 o 
  -4  25   7        2.24        5.73      2.97 o 
  -3  25   7        0.00       -0.50      3.69 o 
  -2  25   7       18.31       23.34      5.09 o 
  -1  25   7       23.40       24.38      4.66 o 
   0  25   7       30.64       27.98      5.82 o 
   1  25   7       42.55       47.03      5.77 o 
   2  25   7        2.71        4.66      2.17 o 
   3  25   7        5.03        6.91      2.56 o 
  -3  26   7        7.40        6.89      3.44 o 
  -2  26   7        8.66       15.32      3.91 o 
  -1  26   7        4.72        2.23      4.46 o 
   0  26   7       72.90       81.43     14.07 o 
   1  26   7       26.07       19.56      3.53 o 
   2  26   7       11.19       11.65      5.34 o 
  -3  27   7       15.88       28.60      6.13 o 
  -2  27   7        0.48        0.38      2.68 o 
  -1  27   7       34.96       59.53     12.87 o 
   0  27   7       21.46       10.21      7.55 o 
   1  27   7        5.74        7.52      2.55 o 
   2  27   7       12.96       12.90      3.21 o 
  -3  28   7       93.16      103.28     16.30 o 
  -2  28   7        6.03       18.53      6.69 o 
  -1  28   7       24.21       29.51      9.09 o 
   0  28   7        2.51        0.08      2.64 o 
   1  28   7       27.62       24.79      4.40 o 
  -2  29   7        9.02        5.15      4.63 o 
  -1  29   7        4.36        4.63      4.63 o 
   0  29   7       36.83       40.41      7.46 o 
   1  29   7      155.64      150.34     10.69 o 
  -1  30   7       45.81       27.11      7.03 o 
   0  30   7        9.42       10.19      3.58 o 
  -4   0   8        4.98        7.21      3.09 o 
  -2   0   8      823.30      820.90     30.37 o 
   0   0   8       14.68       13.38      4.63 o 
   2   0   8      588.60      553.96     25.73 o 
   4   0   8       95.17      109.97     11.84 o 
  -5   1   8       39.36       51.47      7.22 o 
  -4   1   8       33.32       35.29      5.64 o 
  -3   1   8      142.81      141.70      8.97 o 
  -2   1   8        5.70        6.67      2.31 o 
  -1   1   8       45.37       37.67      5.45 o 
   0   1   8      459.24      428.00     20.07 o 
   1   1   8     1097.25     1002.79     23.59 o 
   2   1   8      454.89      391.96     15.22 o 
   3   1   8       36.81       40.71      6.10 o 
   4   1   8       40.87       48.04      9.61 o 
  -6   2   8        8.70        8.58      4.12 o 
  -5   2   8        2.66        3.16      1.93 o 
  -4   2   8       10.60        7.37      2.39 o 
  -3   2   8       58.44       69.41     11.24 o 
  -2   2   8       31.23       33.84      5.09 o 
  -1   2   8      171.23      157.50      9.22 o 
   0   2   8       68.70       83.06     12.61 o 
   1   2   8       12.99       10.02      2.73 o 
   2   2   8      713.16      674.12     19.96 o 
   3   2   8       25.10       25.67      4.78 o 
  -6   3   8       12.81       14.07      4.63 o 
  -5   3   8       91.50      107.34      8.30 o 
  -4   3   8       25.06       24.76      4.32 o 
  -3   3   8      143.92      140.79      9.06 o 
  -2   3   8       24.85       28.41      4.91 o 
  -1   3   8      180.86      179.17     18.61 o 
   0   3   8       50.09       42.60      7.81 o 
   1   3   8       57.75       53.28      6.60 o 
   2   3   8      492.69      430.20     33.88 o 
   3   3   8       72.62       65.57      8.49 o 
   4   3   8       21.68       20.59      5.49 o 
  -6   4   8        0.31        5.32      3.09 o 
  -5   4   8        0.01        0.34      2.57 o 
  -4   4   8       74.96       86.10      7.71 o 
  -3   4   8        0.25        1.99      2.14 o 
  -2   4   8       55.46       58.17      6.85 o 
  -1   4   8        0.44        0.89      1.32 o 
   0   4   8        6.82       11.64      3.86 o 
   1   4   8       17.15       23.86      4.42 o 
   2   4   8      108.98      106.57     12.52 o 
   3   4   8        0.02       -0.17      2.40 o 
   4   4   8        5.14        5.05      2.49 o 
  -6   5   8        2.51        8.23      3.60 o 
  -5   5   8        3.06        2.23      2.06 o 
  -4   5   8        7.32        7.13      1.93 o 
  -3   5   8       55.07       62.32      5.17 o 
  -2   5   8       51.51       57.40      4.63 o 
  -1   5   8      414.92      363.13     19.13 o 
   0   5   8        2.47        2.09      1.77 o 
   1   5   8      134.08      107.30      7.70 o 
   2   5   8       19.06       16.00      3.66 o 
   3   5   8        3.13        3.60      2.40 o 
   4   5   8       37.17       45.97      7.01 o 
  -6   6   8        1.60        3.73      2.36 o 
  -5   6   8        3.67        4.46      3.60 o 
  -4   6   8        6.11       11.65      2.71 o 
  -3   6   8      100.16       90.92      5.95 o 
  -2   6   8       61.28       61.50      7.10 o 
  -1   6   8       51.45       60.99      4.59 o 
   0   6   8      328.96      355.40     31.32 o 
   1   6   8        0.29        0.98      1.05 o 
   2   6   8      173.80      175.71      9.34 o 
   3   6   8      117.31      117.52     12.35 o 
   4   6   8        7.89       14.43      3.93 o 
   5   6   8       20.96       37.91      8.23 o 
  -6   7   8        0.06       -0.17      2.92 o 
  -5   7   8       13.90       15.42      3.63 o 
  -4   7   8       20.91       22.78      3.45 o 
  -3   7   8        0.83        4.40      1.63 o 
  -2   7   8       45.43       44.92      4.74 o 
  -1   7   8        6.93        7.78      2.00 o 
   0   7   8      159.88      157.05     16.11 o 
   1   7   8        0.38        2.08      1.34 o 
   2   7   8       12.84       15.21      3.34 o 
   3   7   8       10.41       15.05      4.60 o 
   4   7   8       80.30       97.27     12.87 o 
   5   7   8       10.39       15.78      5.49 o 
  -6   8   8       17.57       25.62      4.43 o 
  -5   8   8       10.16       12.80      3.51 o 
  -4   8   8        1.52        5.54      1.66 o 
  -3   8   8        6.59        7.65      2.52 o 
  -2   8   8      187.14      196.07      9.54 o 
  -1   8   8       11.84       10.82      3.64 o 
   0   8   8      140.72      137.98     17.16 o 
   1   8   8       16.89       17.65      2.93 o 
   2   8   8      260.46      243.59      9.59 o 
   3   8   8      194.55      180.96      9.15 o 
   4   8   8        0.58        2.87      1.75 o 
   5   8   8       49.51       61.07     11.67 o 
  -6   9   8        8.39        7.64      7.03 o 
  -5   9   8       81.07       78.34      9.28 o 
  -4   9   8        0.16        1.39      1.88 o 
  -3   9   8      100.51      105.37      6.33 o 
  -2   9   8       76.34       81.17      5.56 o 
  -1   9   8       68.69       71.00      7.27 o 
   0   9   8       96.78       95.27      8.63 o 
   1   9   8      186.99      181.14     17.55 o 
   2   9   8       25.93       35.33      4.50 o 
   3   9   8      113.95      121.37      7.46 o 
   4   9   8        6.70        8.52      2.11 o 
   5   9   8       38.68       54.21     10.29 o 
  -6  10   8        0.00        3.36      2.51 o 
  -5  10   8       31.24       30.52      6.00 o 
  -4  10   8        1.17       -0.86      2.00 o 
  -3  10   8        0.94        2.85      1.75 o 
  -2  10   8      395.92      423.54     14.57 o 
  -1  10   8      325.57      333.74     34.84 o 
   0  10   8      228.77      222.32     23.54 o 
   1  10   8       59.75       61.06      6.07 o 
   2  10   8       69.65       79.39      7.57 o 
   3  10   8       43.64       41.05      5.31 o 
   4  10   8       40.97       50.65      6.27 o 
   5  10   8       56.82       71.85      7.84 o 
  -6  11   8        4.85        2.57      3.60 o 
  -5  11   8       16.04       21.31      5.66 o 
  -4  11   8       24.20       31.61      5.64 o 
  -3  11   8      122.28      108.27      6.56 o 
  -2  11   8      380.66      387.62     24.32 o 
  -1  11   8      598.05      609.36     50.35 o 
   0  11   8        1.82        4.91      1.63 o 
   1  11   8       43.14       48.75      5.88 o 
   2  11   8       77.29       92.51     10.36 o 
   3  11   8        2.20        4.53      1.68 o 
   4  11   8      113.08      103.72      8.30 o 
   5  11   8       22.90       34.44      5.47 o 
  -6  12   8        4.38        9.44      3.39 o 
  -5  12   8        4.26        5.52      2.34 o 
  -4  12   8        1.40        1.88      2.12 o 
  -3  12   8      150.10      145.70     10.97 o 
  -2  12   8      126.14      134.73      7.20 o 
  -1  12   8      157.87      163.25     18.21 o 
   0  12   8      276.24      260.05     17.64 o 
   1  12   8       53.42       56.26      4.88 o 
   2  12   8       60.95       47.30      5.58 o 
   3  12   8       10.32       12.76      2.59 o 
   4  12   8        0.98        3.41      1.94 o 
  -6  13   8        3.57        6.69      2.85 o 
  -5  13   8        5.77        8.26      2.72 o 
  -4  13   8        6.69       11.63      3.03 o 
  -3  13   8       96.92       99.83      6.63 o 
  -2  13   8       34.50       37.86      3.91 o 
  -1  13   8       17.31       14.87      3.44 o 
   0  13   8        0.00        0.08      1.22 o 
   1  13   8       23.26       29.20      3.57 o 
   2  13   8        4.97        7.50      2.22 o 
   3  13   8        6.57        7.17      3.28 o 
   4  13   8       37.05       44.66      5.85 o 
  -5  14   8        3.35        9.21      2.71 o 
  -4  14   8        0.99        3.92      2.00 o 
  -3  14   8        7.23        7.98      3.26 o 
  -2  14   8       30.89       34.40      3.69 o 
  -1  14   8        0.19        0.49      1.29 o 
   0  14   8       42.20       47.22      7.50 o 
   1  14   8       25.80       31.43      3.73 o 
   2  14   8       11.09       13.26      3.22 o 
   3  14   8        2.11        7.32      2.11 o 
   4  14   8        4.95        6.34      2.35 o 
  -5  15   8        0.09        7.16      2.64 o 
  -4  15   8        9.44        7.38      5.49 o 
  -3  15   8       60.19       73.41      8.64 o 
  -2  15   8       17.44       22.10      2.84 o 
  -1  15   8      129.76      131.31     13.47 o 
   0  15   8       91.34       90.19     10.52 o 
   1  15   8       34.21       43.43      5.40 o 
   2  15   8      183.38      155.02      8.74 o 
   3  15   8       32.20       31.20      5.45 o 
   4  15   8       29.76       36.09      5.04 o 
  -5  16   8        1.82        4.29      2.71 o 
  -4  16   8       69.37       54.78     12.70 o 
  -3  16   8        0.02        3.20      2.18 o 
  -2  16   8       10.21       12.93      2.61 o 
  -1  16   8       62.58       67.15      5.34 o 
   0  16   8        1.37        2.26      2.72 o 
   1  16   8      102.45       97.65      8.13 o 
   2  16   8        0.64        0.27      1.58 o 
   3  16   8       12.56       16.73      3.13 o 
   4  16   8       25.96       43.79      5.88 o 
  -5  17   8       40.26       35.59      6.79 o 
  -4  17   8      322.22      295.71     23.76 o 
  -3  17   8      293.97      287.02     14.90 o 
  -2  17   8        0.15       -0.76      1.28 o 
  -1  17   8        8.30        9.02      1.91 o 
   0  17   8       91.76       99.17      7.55 o 
   1  17   8        0.67        2.33      1.63 o 
   2  17   8       15.18       20.80      3.81 o 
   3  17   8       38.95       45.61      5.82 o 
   4  17   8        5.32        4.39      2.34 o 
  -5  18   8        2.91        5.19      3.13 o 
  -4  18   8        0.59        2.85      2.59 o 
  -3  18   8      261.73      202.87     19.73 o 
  -2  18   8        0.03        2.67      2.24 o 
  -1  18   8       51.80       48.66      6.39 o 
   0  18   8      347.24      336.97     30.09 o 
   1  18   8        0.35        3.37      1.73 o 
   2  18   8        0.26        2.51      1.76 o 
   3  18   8        4.71        1.80      2.97 o 
   4  18   8       33.47       33.10      4.88 o 
  -5  19   8        0.11        4.51      2.78 o 
  -4  19   8        3.70        8.60      3.21 o 
  -3  19   8      230.68      205.63     12.84 o 
  -2  19   8      173.77      165.30     11.67 o 
  -1  19   8      191.99      171.34     13.82 o 
   0  19   8       14.18       13.46      2.88 o 
   1  19   8       48.10       60.07      6.69 o 
   2  19   8       81.20       86.23      7.57 o 
   3  19   8        6.37        9.68      2.66 o 
   4  19   8        3.79       11.15      5.83 o 
  -5  20   8        3.49       -3.60      3.60 o 
  -4  20   8        1.43        2.29      2.60 o 
  -3  20   8        6.63        9.09      3.03 o 
  -2  20   8        6.41        6.80      3.03 o 
  -1  20   8       32.96       37.20      4.27 o 
   0  20   8        0.75        3.99      1.61 o 
   1  20   8       36.41       32.63      5.35 o 
   2  20   8       15.28       15.72      4.83 o 
   3  20   8        0.21        0.66      2.22 o 
  -4  21   8       10.36       20.18      5.75 o 
  -3  21   8       69.21       71.62      9.56 o 
  -2  21   8        5.56       13.21      5.40 o 
  -1  21   8        2.25       -0.15      1.54 o 
   0  21   8       19.43       21.41      3.59 o 
   1  21   8        3.14        7.07      2.36 o 
   2  21   8        9.76       10.47      2.62 o 
   3  21   8        3.00        1.81      2.33 o 
  -4  22   8       18.51       20.05      4.78 o 
  -3  22   8       21.59       22.46      5.06 o 
  -2  22   8       22.08       21.12      4.27 o 
  -1  22   8        8.84       14.18      2.56 o 
   0  22   8        0.47        0.07      2.05 o 
   1  22   8        0.00        2.52      1.77 o 
   2  22   8        2.68        4.97      2.19 o 
   3  22   8        4.64        1.87      2.43 o 
  -4  23   8        4.90        9.25      3.51 o 
  -3  23   8       31.98       33.52      6.06 o 
  -2  23   8       10.85       15.51      4.29 o 
  -1  23   8       72.72       86.36      9.60 o 
   0  23   8        4.53        6.98      3.52 o 
   1  23   8        5.34       11.05      2.52 o 
   2  23   8        0.85        4.60      2.13 o 
   3  23   8        0.16        0.22      2.56 o 
  -3  24   8        0.19        0.12      2.66 o 
  -2  24   8        3.60        7.55      6.18 o 
  -1  24   8       24.44       21.74      4.90 o 
   0  24   8       40.48       57.60      8.12 o 
   1  24   8        1.01       -1.05      1.85 o 
   2  24   8       45.26       53.34      6.64 o 
  -3  25   8       14.74       20.36      5.15 o 
  -2  25   8       11.18       23.45      4.98 o 
  -1  25   8        8.07       12.49      3.35 o 
   0  25   8       28.63       31.28      5.85 o 
   1  25   8        2.71        3.44      2.39 o 
   2  25   8       46.18       48.63      8.23 o 
  -3  26   8       75.79       93.06     11.52 o 
  -2  26   8        0.95        1.79      2.93 o 
  -1  26   8       28.33       28.99      8.41 o 
   0  26   8        4.15        3.77      4.03 o 
   1  26   8       64.44       82.72      8.44 o 
  -2  27   8       10.09       19.39      6.00 o 
  -1  27   8        3.23       -3.43      3.43 o 
   0  27   8       18.99       24.49      4.67 o 
   1  27   8        5.23       14.01      3.24 o 
  -1  28   8        0.00       -1.54      4.29 o 
   0  28   8        6.30        8.34      3.43 o 
  -5   0   9        3.59        6.52      4.12 o 
  -3   0   9        0.16       -0.51      2.23 o 
  -1   0   9        0.17       -1.54      1.54 o 
   1   0   9     1357.55     1207.41     39.29 o 
   3   0   9      189.36      183.22     15.95 o 
  -5   1   9       19.83       18.09      3.54 o 
  -4   1   9        0.58        2.39      1.93 o 
  -3   1   9       27.72       27.94      4.86 o 
  -2   1   9       44.36       44.25      6.43 o 
  -1   1   9       24.69       28.32      5.08 o 
   0   1   9       26.50       28.74      5.66 o 
   1   1   9        0.03        1.42      1.81 o 
   2   1   9        0.49        1.72      1.70 o 
   3   1   9       15.98       16.11      3.88 o 
   4   1   9      225.24      237.95     18.70 o 
  -6   2   9       12.96       24.88      6.52 o 
  -5   2   9        6.89        7.67      2.59 o 
  -4   2   9       35.65       39.84     11.41 o 
  -3   2   9       25.51       34.91      5.76 o 
  -2   2   9      110.00      102.55      7.98 o 
  -1   2   9       28.72       26.80      4.96 o 
   0   2   9      181.33      172.28     10.21 o 
   1   2   9        3.31        5.83      2.36 o 
   2   2   9        0.09        0.76      1.65 o 
   3   2   9       14.17       15.88      3.82 o 
   4   2   9       56.85       71.88     12.35 o 
  -6   3   9       25.04       37.57      8.58 o 
  -5   3   9       34.09       41.98      6.15 o 
  -4   3   9       44.13       53.98      7.08 o 
  -3   3   9       47.88       50.50      6.91 o 
  -2   3   9      154.48      154.09     12.27 o 
  -1   3   9       66.81       62.86      7.52 o 
   0   3   9        2.99        5.09      1.93 o 
   1   3   9        1.03       -0.10      3.26 o 
   2   3   9       12.84       10.97      3.08 o 
   3   3   9        2.00        0.37      1.98 o 
   4   3   9        0.37        5.32      3.77 o 
  -6   4   9       24.49       27.62      6.86 o 
  -5   4   9        0.50        1.98      4.20 o 
  -4   4   9        1.39        2.78      2.12 o 
  -3   4   9        0.60        0.77      1.82 o 
  -2   4   9        1.38       -0.09      1.52 o 
  -1   4   9       85.55       80.66      8.66 o 
   0   4   9       54.51       54.90      7.10 o 
   1   4   9      832.95      797.98     59.44 o 
   2   4   9      350.15      329.57     17.16 o 
   3   4   9      142.77      151.65     10.25 o 
   4   4   9       45.70       58.54      8.00 o 
  -6   5   9        4.55        8.06      4.29 o 
  -5   5   9       55.05       37.74      9.26 o 
  -4   5   9       31.47       32.20      5.58 o 
  -3   5   9      123.61      117.93      8.76 o 
  -2   5   9      308.58      291.45     24.10 o 
  -1   5   9      248.07      265.61     12.91 o 
   0   5   9      173.40      149.29     14.32 o 
   1   5   9       35.64       37.41      5.94 o 
   2   5   9        0.05        1.93      1.88 o 
   3   5   9        1.54        6.69      2.74 o 
   4   5   9       44.96       57.58      7.77 o 
  -6   6   9       29.28       25.56      6.69 o 
  -5   6   9       24.26       19.21      5.66 o 
  -4   6   9      146.81      146.10      9.96 o 
  -3   6   9       70.92       66.93      7.89 o 
  -2   6   9      227.03      206.90     16.73 o 
  -1   6   9      597.17      541.68     41.60 o 
   0   6   9      241.42      225.01     11.89 o 
   1   6   9        1.00        0.50      1.58 o 
   2   6   9      128.86      115.78      8.75 o 
   3   6   9      164.70      152.00     15.10 o 
   4   6   9        1.60        9.95      3.95 o 
  -6   7   9        2.81        4.63      4.12 o 
  -5   7   9        3.16        7.55      3.77 o 
  -4   7   9       24.80       24.21      4.44 o 
  -3   7   9       63.51       63.54     13.55 o 
  -2   7   9       48.17       45.64      6.40 o 
  -1   7   9       41.26       40.83      6.35 o 
   0   7   9        6.35        8.20      2.68 o 
   1   7   9       12.80       12.03      3.08 o 
   2   7   9       16.38       21.24      4.16 o 
   4   7   9        3.41        4.78      2.83 o 
  -6   8   9        2.46       11.15      4.12 o 
  -5   8   9        8.56       13.90      4.98 o 
  -4   8   9       15.61       16.06     10.55 o 
  -3   8   9        8.12        9.56      2.56 o 
  -2   8   9      185.94      182.95     10.90 o 
  -1   8   9        2.07        6.09      2.24 o 
   0   8   9      158.23      139.70     18.10 o 
   1   8   9      174.02      153.01     18.96 o 
   2   8   9      122.06      132.74     14.07 o 
   3   8   9       12.72       12.63      6.43 o 
   4   8   9        0.03        4.85      2.24 o 
  -6   9   9        1.23       -2.40      3.26 o 
  -5   9   9        0.54        3.26      3.43 o 
  -4   9   9        0.68        1.72      2.92 o 
  -3   9   9      151.91      138.03      9.50 o 
  -2   9   9      285.16      262.09     18.01 o 
  -1   9   9       17.25       18.73      4.10 o 
   0   9   9       11.16       15.51      3.82 o 
   1   9   9       76.23       70.39     20.93 o 
   2   9   9        0.53        2.92      3.09 o 
   3   9   9       16.91       20.89      6.43 o 
   4   9   9        2.53        3.98      2.16 o 
  -6  10   9        8.25       12.87      5.15 o 
  -5  10   9        1.20        6.18      3.60 o 
  -4  10   9        8.03        5.32      3.77 o 
  -3  10   9      230.78      209.51     11.94 o 
  -2  10   9       48.57       51.72      7.01 o 
  -1  10   9       72.63       77.09      8.43 o 
   0  10   9      583.66      482.39     42.55 o 
   1  10   9      204.65      168.43     35.60 o 
   2  10   9       17.92       15.27      3.76 o 
   3  10   9      102.40      101.26      9.86 o 
   4  10   9        5.42        7.72      3.29 o 
  -5  11   9        6.10        4.29      3.43 o 
  -4  11   9        7.72       10.60      3.46 o 
  -3  11   9      324.49      311.50     11.67 o 
  -2  11   9       11.69       19.25      3.27 o 
  -1  11   9       56.30       62.10      7.76 o 
   0  11   9       76.38       52.45      6.81 o 
   1  11   9       17.03       11.28      3.25 o 
   2  11   9        8.48        2.74      3.60 o 
   3  11   9        4.80       13.10      3.95 o 
   4  11   9       13.15       16.69      3.94 o 
  -5  12   9        9.14       11.60      3.39 o 
  -4  12   9        7.92       17.93      3.86 o 
  -3  12   9       14.72       22.77      3.57 o 
  -2  12   9      102.74      105.28      9.43 o 
  -1  12   9      142.10      149.44     16.86 o 
   0  12   9       75.90       71.46      6.04 o 
   1  12   9        4.12        3.98      1.59 o 
   2  12   9        0.56        2.23      1.90 o 
   3  12   9        8.18        5.22      2.74 o 
   4  12   9        9.53       19.54      4.44 o 
  -5  13   9        0.26        4.75      2.61 o 
  -4  13   9       12.14       19.35      4.10 o 
  -3  13   9        0.33        2.68      1.96 o 
  -2  13   9       78.12       82.84      9.62 o 
  -1  13   9        3.83        4.89      2.81 o 
   0  13   9       45.10       47.86      6.34 o 
   1  13   9        5.81        5.78      1.86 o 
   2  13   9      122.25      109.90      7.99 o 
   3  13   9        1.57        2.47      2.05 o 
   4  13   9       72.80      100.91     11.74 o 
  -5  14   9        0.27        2.35      2.30 o 
  -4  14   9       15.73       13.81      3.76 o 
  -3  14   9        4.23        5.73      2.43 o 
  -2  14   9        1.15        1.37      1.26 o 
  -1  14   9      180.97      174.83     15.28 o 
   0  14   9        0.74        0.68      1.30 o 
   1  14   9      153.00      155.27     14.07 o 
   2  14   9        5.16        8.96      2.33 o 
   3  14   9       92.37       89.23      8.34 o 
   4  14   9        1.07        3.86      2.70 o 
  -5  15   9       35.81       33.78      8.92 o 
  -4  15   9        1.86        4.92      2.83 o 
  -3  15   9        1.47        3.67      4.37 o 
  -2  15   9        4.36        7.64      2.16 o 
  -1  15   9        3.71        4.63      3.14 o 
   0  15   9        4.97        7.68      2.72 o 
   1  15   9       36.95       38.87      4.89 o 
   2  15   9        1.22        1.55      1.63 o 
   3  15   9        5.51       15.39      4.11 o 
   4  15   9        0.04        3.05      3.00 o 
  -5  16   9       10.57        8.88      4.72 o 
  -4  16   9       13.51       10.28      4.63 o 
  -3  16   9        9.76       12.82      7.55 o 
  -2  16   9       37.99       38.47      7.07 o 
  -1  16   9        0.15        1.88      1.31 o 
   0  16   9        8.62       11.66      2.58 o 
   1  16   9       21.27       26.92      4.18 o 
   2  16   9        0.01        2.06      1.75 o 
   3  16   9        0.88        3.59      2.20 o 
  -5  17   9        5.00       11.40      3.87 o 
  -4  17   9        0.08        6.20      3.26 o 
  -3  17   9       40.15       38.94      6.71 o 
  -2  17   9       23.10       23.51      3.84 o 
  -1  17   9      110.32      109.64     11.39 o 
   0  17   9       64.49       67.67      8.32 o 
   1  17   9       54.48       58.32     21.36 o 
   2  17   9       89.85       92.25     11.67 o 
   3  17   9        4.07        0.98      1.96 o 
  -4  18   9       44.27       47.61      7.50 o 
  -3  18   9        0.00        1.69      2.30 o 
  -2  18   9        1.72        5.53      5.49 o 
  -1  18   9        0.05        1.14      1.34 o 
   0  18   9       11.54       10.23      2.20 o 
   1  18   9       12.26       10.08      3.13 o 
   2  18   9        1.75        3.02      2.08 o 
   3  18   9       11.73       21.70      3.97 o 
  -4  19   9        1.09        2.41      2.96 o 
  -3  19   9       80.39       71.94      8.89 o 
  -2  19   9        0.18        4.59      2.83 o 
  -1  19   9        0.89        2.96      1.54 o 
   0  19   9       27.08       24.64      3.56 o 
   1  19   9        2.41        1.64      2.10 o 
   2  19   9       31.46       28.45      4.20 o 
   3  19   9        7.15        5.91      2.47 o 
  -4  20   9       23.05       22.06      4.79 o 
  -3  20   9       14.10       12.44      3.91 o 
  -2  20   9       39.39       52.23     12.78 o 
  -1  20   9        0.71        1.43      1.25 o 
   0  20   9       11.34        8.73      2.79 o 
   1  20   9        1.54        5.57      1.91 o 
   2  20   9        4.36       13.11      2.88 o 
   3  20   9        0.29        1.18      4.36 o 
  -4  21   9       15.39        9.67      3.81 o 
  -3  21   9        2.69       13.38      3.79 o 
  -2  21   9        2.84        6.01      5.32 o 
  -1  21   9      114.24      116.90      8.47 o 
   0  21   9       36.93       28.43      3.89 o 
   1  21   9        1.54        3.05      1.91 o 
   2  21   9        0.80        4.24      3.22 o 
  -3  22   9       99.16       82.80     12.09 o 
  -2  22   9        1.36        0.41      2.85 o 
  -1  22   9       51.58       63.37      9.41 o 
   0  22   9        4.20        6.52      1.95 o 
   1  22   9       35.73       39.96      5.20 o 
   2  22   9        8.45        7.10      2.55 o 
  -3  23   9        1.56        4.45      3.27 o 
  -2  23   9       16.81       25.43      5.15 o 
  -1  23   9        4.43        3.50      3.09 o 
   0  23   9       30.75       20.70      4.43 o 
   1  23   9       48.02       49.08      8.00 o 
   2  23   9        5.90       11.07      2.92 o 
  -3  24   9        0.30        3.06      2.97 o 
  -2  24   9       29.60       44.69      7.28 o 
  -1  24   9        5.74        4.38      2.67 o 
   0  24   9        4.60        7.19      3.08 o 
   1  24   9        6.84       15.31      3.45 o 
  -2  25   9        9.39       11.02      6.52 o 
  -1  25   9        2.69        0.86      4.12 o 
   0  25   9       26.89       23.74      4.14 o 
   1  25   9        0.24        3.41      2.60 o 
  -2  26   9       17.41       19.73      6.35 o 
  -1  26   9       14.73       13.90      6.52 o 
   0  26   9        1.47        3.58      1.97 o 
  -4   0  10       17.18       20.76      5.83 o 
  -2   0  10       11.70        9.26      4.29 o 
   0   0  10        0.67        4.63      2.57 o 
   2   0  10       39.49       46.49     10.12 o 
  -5   1  10        3.20        2.94      2.83 o 
  -4   1  10        6.46        8.61      2.92 o 
  -3   1  10       40.30       36.89      5.98 o 
  -2   1  10       91.63       89.36      8.49 o 
  -1   1  10        0.17        0.50      1.63 o 
   0   1  10       68.41       64.35      7.95 o 
   1   1  10        0.00        2.17      1.76 o 
   2   1  10       36.14       44.85      6.59 o 
   3   1  10        0.13       -1.80      2.83 o 
  -6   2  10        2.22       12.35      4.29 o 
  -5   2  10        0.18        0.16      2.12 o 
  -4   2  10       33.71       32.00      6.60 o 
  -3   2  10        5.00        5.66      2.14 o 
  -2   2  10       28.77       39.77      6.12 o 
  -1   2  10      333.17      320.12     14.86 o 
   0   2  10       30.28       28.13      5.37 o 
   1   2  10       84.78       74.88      8.67 o 
   2   2  10        1.87        0.66      1.93 o 
   3   2  10       55.53       58.79      7.94 o 
   4   2  10        0.76        4.80      3.09 o 
  -5   3  10        2.04        3.49      2.10 o 
  -4   3  10        1.53        0.00      1.94 o 
  -3   3  10       32.46       29.79      5.45 o 
  -2   3  10       59.52       58.48      7.70 o 
  -1   3  10        2.03        0.86      1.46 o 
   0   3  10       90.11       82.22      8.86 o 
   1   3  10       31.66       31.56      5.48 o 
   2   3  10      131.91      123.21      9.34 o 
   3   3  10        1.92        7.95      2.59 o 
   4   3  10       19.85       37.40      8.92 o 
  -5   4  10        1.26        3.32      5.32 o 
  -4   4  10       38.91       42.16      6.47 o 
  -3   4  10        0.17       -0.04      1.81 o 
  -2   4  10       27.50       28.64      5.32 o 
  -1   4  10        6.51        4.30      2.18 o 
   0   4  10       69.91       81.26      8.94 o 
   1   4  10      119.29      116.14     14.32 o 
   2   4  10        0.83        1.50      1.68 o 
   3   4  10       18.29       27.45      7.38 o 
   4   4  10      130.03      155.74     11.52 o 
  -5   5  10        0.14        1.72      3.09 o 
  -4   5  10        0.24        2.32      1.94 o 
  -3   5  10      212.99      219.12     12.67 o 
  -2   5  10        1.34        8.69      2.72 o 
  -1   5  10       80.39       64.15      7.94 o 
   0   5  10        2.11        4.57      2.31 o 
   1   5  10      187.49      173.27     15.87 o 
   2   5  10        4.90        4.44      2.48 o 
   3   5  10        3.27       14.93      5.83 o 
   4   5  10        2.81        1.68      6.52 o 
  -5   6  10        7.52        0.17      2.57 o 
  -4   6  10        0.22        2.04      2.00 o 
  -3   6  10      191.33      204.26     12.21 o 
  -2   6  10      371.97      343.72     15.81 o 
  -1   6  10      202.12      169.65     10.85 o 
   0   6  10      274.47      274.52     31.05 o 
   1   6  10      481.11      494.93     30.11 o 
   2   6  10       48.52       41.76      6.60 o 
   3   6  10       72.32       82.18     14.24 o 
   4   6  10       27.13       38.55      7.08 o 
  -5   7  10        0.31       -0.34      3.26 o 
  -4   7  10        0.95        6.56      3.95 o 
  -3   7  10      141.75      147.67     14.67 o 
  -2   7  10       50.79       60.55      7.82 o 
  -1   7  10        1.59        0.62      1.71 o 
   0   7  10       33.72       28.31      5.13 o 
   1   7  10      169.76      164.50     24.28 o 
   2   7  10        4.44        6.15      2.17 o 
   3   7  10       20.68       25.91      7.38 o 
   4   7  10       36.59       49.50      7.86 o 
  -5   8  10        0.92        8.06      3.43 o 
  -4   8  10      102.19      104.91     10.04 o 
  -3   8  10       46.92       45.95      6.71 o 
  -2   8  10       79.16       78.34      8.89 o 
  -1   8  10       52.63       46.77      6.83 o 
   0   8  10        2.47        2.40      1.93 o 
   1   8  10       56.77       55.09      7.58 o 
   2   8  10       67.93       66.01      8.66 o 
   3   8  10       27.26       33.26      5.88 o 
   4   8  10       42.01       45.60      7.71 o 
  -5   9  10        3.46       14.07      4.46 o 
  -4   9  10       17.48       19.60      4.37 o 
  -3   9  10        1.05        2.18      3.95 o 
  -2   9  10        6.31       10.84      3.01 o 
  -1   9  10       20.03       24.34      8.23 o 
   0   9  10        1.37        2.36      3.17 o 
   1   9  10        0.25        3.42      2.30 o 
   2   9  10        5.52        2.92      2.74 o 
   3   9  10       21.61       23.24      4.76 o 
   4   9  10        4.21        6.20      4.37 o 
  -5  10  10        0.01        3.77      3.60 o 
  -4  10  10        2.63        3.95      3.26 o 
  -3  10  10        6.37        4.37      2.30 o 
  -2  10  10       10.01       11.62      2.75 o 
  -1  10  10        0.11        2.13      1.56 o 
   0  10  10       10.10       11.04      3.08 o 
   1  10  10        3.35        3.01      4.55 o 
   2  10  10        2.83        3.09      2.92 o 
   3  10  10        8.20        7.15      2.62 o 
   4  10  10        2.58        7.72      4.29 o 
  -5  11  10        1.95       10.46      4.80 o 
  -4  11  10       10.62       12.70      3.77 o 
  -3  11  10       24.19       22.56      4.63 o 
  -2  11  10       15.55       20.16      4.43 o 
  -1  11  10       23.02       23.01      4.74 o 
   0  11  10       45.13       48.95     13.72 o 
   1  11  10       43.44       51.23      7.15 o 
   2  11  10      109.91      103.37     10.09 o 
   3  11  10        0.50       -0.61      3.77 o 
  -5  12  10        2.98        4.12      3.95 o 
  -4  12  10        0.18        6.69      3.77 o 
  -3  12  10        4.47        5.28      2.28 o 
  -2  12  10        7.10        7.47      5.66 o 
  -1  12  10      110.91      102.73      8.22 o 
   0  12  10       66.86       64.34      8.17 o 
   1  12  10      135.90      142.86     14.99 o 
   2  12  10        0.58        1.45      2.27 o 
   3  12  10        0.33        3.77      3.26 o 
  -5  13  10        9.06        5.49      3.60 o 
  -4  13  10        1.62        2.57      2.92 o 
  -3  13  10        4.99       11.50      3.17 o 
  -2  13  10        0.17        2.18      3.26 o 
  -1  13  10        4.66        3.33      2.06 o 
   0  13  10       34.25       25.62      5.92 o 
   1  13  10       18.52       18.68      4.19 o 
   2  13  10       60.44       57.59      8.52 o 
   3  13  10        0.01        0.34      3.26 o 
  -5  14  10       13.47       18.70      5.32 o 
  -4  14  10        5.88        4.98      3.43 o 
  -3  14  10        6.98       13.04      4.98 o 
  -2  14  10       51.79       51.24      5.71 o 
  -1  14  10       27.57       30.62      6.53 o 
   0  14  10        6.41        9.75      2.57 o 
   1  14  10        1.73        0.22      1.98 o 
   2  14  10        6.19        8.79      2.54 o 
   3  14  10       12.98       12.27      5.23 o 
  -4  15  10        9.80        4.63      4.29 o 
  -3  15  10       24.06       38.43      9.26 o 
  -2  15  10       74.53       84.27      9.36 o 
  -1  15  10        5.09        4.16      3.61 o 
   0  15  10       65.02       68.13      9.39 o 
   1  15  10        0.91        5.00      2.14 o 
   2  15  10       26.12       27.26      5.23 o 
   3  15  10        2.07        5.31      2.78 o 
  -4  16  10        0.90        3.09      3.95 o 
  -3  16  10       11.74       13.90      5.32 o 
  -2  16  10       42.83       39.71     13.64 o 
  -1  16  10       51.10       55.43      6.04 o 
   0  16  10        3.24        5.17      1.79 o 
   1  16  10       52.44       49.87      7.64 o 
   2  16  10        4.96        8.47      4.20 o 
   3  16  10       10.58        5.64      3.09 o 
  -4  17  10        6.94       10.98      5.66 o 
  -3  17  10        2.28        8.92      4.63 o 
  -2  17  10        1.22        3.97      2.57 o 
  -1  17  10        2.20        4.14      2.96 o 
   0  17  10        3.31        5.94      1.80 o 
   1  17  10        0.60        1.13      1.81 o 
   2  17  10        0.03        5.32      3.26 o 
   3  17  10        2.05       10.64      4.80 o 
  -4  18  10       36.30       43.58     11.32 o 
  -3  18  10        2.18       10.12      4.98 o 
  -2  18  10       23.79       27.18      3.95 o 
  -1  18  10       18.60       21.68      2.92 o 
   0  18  10        0.99        0.03      1.88 o 
   1  18  10        2.24        1.20      2.49 o 
   2  18  10       12.33       13.55      4.98 o 
  -4  19  10        0.03        6.00      4.29 o 
  -3  19  10        9.17       16.87      3.93 o 
  -2  19  10       32.29       39.00      6.52 o 
  -1  19  10        8.29       12.26      2.11 o 
   0  19  10        1.65        1.84      1.64 o 
   1  19  10        0.13        4.93      1.90 o 
   2  19  10        5.20        4.46      4.12 o 
  -3  20  10       38.96       57.46     13.81 o 
  -2  20  10       32.38       53.29      7.63 o 
  -1  20  10      101.27      114.10      6.22 o 
   0  20  10        2.49        2.84      1.92 o 
   1  20  10       93.86      101.20     15.28 o 
   2  20  10        9.58       20.07      6.52 o 
  -3  21  10        5.34        6.61      6.00 o 
  -2  21  10       17.34       22.42      4.96 o 
  -1  21  10        0.06        3.70      1.66 o 
   0  21  10        3.53        5.60      4.06 o 
   1  21  10       26.11       30.67      4.52 o 
  -3  22  10        3.52        5.60      3.49 o 
  -2  22  10        5.89        8.86      3.70 o 
  -1  22  10       45.35       43.84      5.76 o 
   0  22  10       23.94       31.84     12.96 o 
   1  22  10        0.36        4.47      2.47 o 
  -2  23  10        0.48        4.26      3.20 o 
  -1  23  10        3.58        4.64      2.49 o 
   0  23  10       36.81       37.36      5.08 o 
   1  23  10       14.34       27.47      5.05 o 
  -1  24  10        0.63       -0.17      3.60 o 
   0  24  10        0.62        3.30      2.76 o 
  -5   0  11        0.26        4.80      3.43 o 
  -3   0  11      203.98      214.45     18.36 o 
  -1   0  11       78.78       67.25     12.35 o 
   1   0  11      280.88      256.48     20.07 o 
   3   0  11        3.29        2.92      3.60 o 
  -5   1  11        0.12        5.75      3.52 o 
  -4   1  11        5.38        3.90      2.02 o 
  -3   1  11        6.41        7.17      2.78 o 
  -2   1  11       38.76       46.07      7.01 o 
  -1   1  11       21.69       25.29      5.18 o 
   0   1  11      118.56      128.38      9.76 o 
   1   1  11       23.47       22.40      4.70 o 
   2   1  11       21.42       33.33      6.05 o 
   3   1  11       38.29       54.21      7.95 o 
  -5   2  11        0.33       -0.22      2.22 o 
  -4   2  11       23.77       22.55      5.40 o 
  -3   2  11        0.62        0.11      1.63 o 
  -2   2  11       33.30       32.77      7.46 o 
  -1   2  11        0.05        2.41      2.05 o 
   0   2  11        1.18        2.31      2.40 o 
   1   2  11        0.02        1.21      1.88 o 
   2   2  11       68.69       75.93     12.27 o 
   3   2  11       18.39       21.42      4.67 o 
  -5   3  11        0.62        2.41      2.42 o 
  -4   3  11        6.06        6.27      2.22 o 
  -3   3  11       31.26       25.13      4.58 o 
  -2   3  11       26.78       33.97      5.64 o 
  -1   3  11       33.49       38.49      5.96 o 
   0   3  11       90.26       90.52     16.21 o 
   1   3  11        0.13        3.97      2.22 o 
   2   3  11        0.00        0.10      1.77 o 
   3   3  11       64.26       78.23     13.90 o 
  -5   4  11        0.41        1.62      2.12 o 
  -4   4  11        5.46        4.20      2.92 o 
  -3   4  11      128.41      116.30     19.04 o 
  -2   4  11        4.44        5.28      2.51 o 
  -1   4  11       79.00       73.20      8.84 o 
   0   4  11       18.32       15.52      4.05 o 
   1   4  11        0.02       -0.06      4.63 o 
   2   4  11       16.44       17.13      6.60 o 
   3   4  11       36.36       41.69     10.12 o 
  -5   5  11        1.69        6.35      3.60 o 
  -4   5  11       22.93       24.46      6.69 o 
  -3   5  11       51.09       50.13      7.42 o 
  -2   5  11        8.43        5.85      2.51 o 
  -1   5  11       64.98       66.39      9.26 o 
   0   5  11      308.48      278.64     16.73 o 
   1   5  11       12.96       20.80      4.40 o 
   2   5  11       56.66       70.94      8.90 o 
   3   5  11       21.79       27.28      7.03 o 
  -5   6  11       10.37       10.81      4.98 o 
  -4   6  11      153.64      162.83     11.08 o 
  -3   6  11       86.89       93.12     10.31 o 
  -2   6  11       22.15       17.37      4.10 o 
  -1   6  11       76.52       79.17      9.46 o 
   0   6  11       97.51       73.38     12.95 o 
   1   6  11       12.11       10.15      3.09 o 
   2   6  11        5.82       11.42      3.46 o 
   3   6  11        3.69        4.80      4.12 o 
  -5   7  11        1.95        2.06      4.29 o 
  -4   7  11       10.51        7.10      4.20 o 
  -3   7  11        2.44        1.44      2.10 o 
  -2   7  11       46.68       54.82     10.38 o 
  -1   7  11       90.02       83.63      9.48 o 
   0   7  11        0.12        3.36      2.92 o 
   1   7  11        2.20        0.47      3.86 o 
   2   7  11        7.09        5.89      3.52 o 
   3   7  11        1.68        3.95      3.43 o 
  -5   8  11        0.01        1.89      3.09 o 
  -4   8  11        0.12       -2.78      3.52 o 
  -3   8  11      124.37      114.15      9.13 o 
  -2   8  11       15.40       19.22      4.00 o 
  -1   8  11        1.67        4.45      2.05 o 
   0   8  11      124.55      108.55     15.44 o 
   1   8  11        8.52       16.09      3.93 o 
   2   8  11       27.01       32.60      8.92 o 
   3   8  11       52.11       77.01      9.88 o 
  -5   9  11        0.40       10.46      3.60 o 
  -4   9  11        3.23        3.45      1.98 o 
  -3   9  11        4.04        5.09      2.76 o 
  -2   9  11        2.22        2.26      2.12 o 
  -1   9  11        1.26        6.38      3.17 o 
   0   9  11      111.99      109.89      9.78 o 
   1   9  11      172.57      170.27     13.72 o 
   2   9  11       63.19       73.43     13.72 o 
   3   9  11        3.42        7.51      2.73 o 
  -4  10  11        0.16        1.03      3.26 o 
  -3  10  11       30.20       31.00      5.52 o 
  -2  10  11      261.42      236.94     42.97 o 
  -1  10  11      119.69      105.65      8.89 o 
   0  10  11        8.01       10.61      3.00 o 
   1  10  11       16.92        8.24      2.90 o 
   2  10  11        0.55        2.40      2.92 o 
   3  10  11       11.03       15.74      4.53 o 
  -4  11  11        4.40       16.98      5.66 o 
  -3  11  11        1.88        0.57      2.57 o 
  -2  11  11        5.25        4.83      2.39 o 
  -1  11  11       39.16       42.99     10.72 o 
   0  11  11       12.33       13.06      3.31 o 
   1  11  11       21.13       22.96     10.12 o 
   2  11  11       40.32       32.52      6.49 o 
   3  11  11        6.69        5.79      3.05 o 
  -4  12  11        0.77        1.03      3.95 o 
  -3  12  11        3.60        7.89      2.74 o 
  -2  12  11        3.51        5.39      2.06 o 
  -1  12  11        2.19        6.08      2.05 o 
   0  12  11        1.59        2.76      1.87 o 
   1  12  11        0.96        2.35      1.93 o 
   2  12  11        0.17        0.43      1.94 o 
   3  12  11        3.67        7.97      4.03 o 
  -4  13  11        9.90       16.47      6.69 o 
  -3  13  11       10.03       10.94      5.23 o 
  -2  13  11        8.70       12.03      3.01 o 
  -1  13  11        0.84        2.14      2.49 o 
   0  13  11       42.07       46.57      8.66 o 
   1  13  11       36.80       22.04      4.40 o 
   2  13  11       41.24       40.09      6.90 o 
  -4  14  11        0.84        4.12      3.77 o 
  -3  14  11       20.78       21.27      6.52 o 
  -2  14  11        7.48       12.25      3.20 o 
  -1  14  11       50.23       54.40      6.44 o 
   0  14  11        8.27        8.56      3.03 o 
   1  14  11       25.28       27.76      5.28 o 
   2  14  11        1.05        6.26      2.83 o 
  -4  15  11        1.49        1.37      3.77 o 
  -3  15  11        0.01        0.86      3.77 o 
  -2  15  11       15.64       21.36      4.15 o 
  -1  15  11        0.48        0.98      2.07 o 
   0  15  11        6.41       11.08      2.41 o 
   1  15  11        0.12        0.24      1.93 o 
   2  15  11       13.83       10.98      4.12 o 
  -3  16  11        5.40       14.24      6.35 o 
  -2  16  11       11.40       21.27      4.15 o 
  -1  16  11        0.87        1.79      2.49 o 
   0  16  11        0.58        0.85      1.66 o 
   1  16  11        0.00       -2.40      3.95 o 
   2  16  11       14.06       12.16      6.86 o 
  -3  17  11        1.22        5.49      4.80 o 
  -2  17  11       57.10       53.34      7.52 o 
  -1  17  11        3.53        2.58      1.82 o 
   0  17  11       21.06       13.78      3.92 o 
   1  17  11       19.74       19.62      4.66 o 
   2  17  11        6.20       10.38      5.75 o 
  -3  18  11        0.02       -0.69      3.09 o 
  -2  18  11       11.76       13.80      3.40 o 
  -1  18  11       37.45       26.18      3.99 o 
   0  18  11        2.95        7.65      2.47 o 
   1  18  11        6.74       11.11      3.51 o 
  -3  19  11        3.36        9.09      4.29 o 
  -2  19  11        6.95       15.61      6.69 o 
  -1  19  11       11.45        7.23      2.29 o 
   0  19  11       91.21       82.05      9.87 o 
   1  19  11       23.42       22.53      4.69 o 
  -2  20  11       11.10       15.10      6.00 o 
  -1  20  11        7.86       10.60      2.35 o 
   0  20  11       13.19        4.88      2.92 o 
   1  20  11        2.12        6.45      5.66 o 
  -2  21  11        0.00        0.86      4.46 o 
  -1  21  11        0.37        2.92      2.30 o 
   0  21  11        0.13        0.86      2.74 o 
  -4   0  12       35.44       25.73      6.86 o 
  -2   0  12       56.48       46.66     10.12 o 
   0   0  12        2.27        3.77      3.09 o 
   2   0  12       10.35       16.30      6.18 o 
  -4   1  12       29.69       40.34      6.23 o 
  -3   1  12       57.15       56.75      7.79 o 
  -2   1  12      190.57      199.44     12.92 o 
  -1   1  12        1.02        3.60      3.35 o 
   0   1  12        4.30        8.45      3.08 o 
   1   1  12       13.36       18.36      4.37 o 
   2   1  12       20.69       34.72      5.89 o 
   3   1  12       71.69       92.12     10.75 o 
  -4   2  12       54.02       59.92      8.17 o 
  -3   2  12       15.63       19.79      4.05 o 
  -2   2  12        0.01        0.37      1.63 o 
  -1   2  12       71.15       78.33      9.52 o 
   0   2  12       18.51       27.53      4.97 o 
   1   2  12       36.07       39.93      6.89 o 
   2   2  12        4.39        5.22      2.61 o 
  -4   3  12       65.07       80.81      9.76 o 
  -3   3  12       92.39      108.55     16.98 o 
  -2   3  12        0.05        2.93      1.98 o 
  -1   3  12       23.51       26.49      5.13 o 
   0   3  12        4.31        8.84      2.67 o 
   1   3  12        2.43        3.77      2.10 o 
   2   3  12       15.74       22.01      4.91 o 
  -4   4  12        3.86       10.42      2.72 o 
  -3   4  12        1.15        1.13      3.69 o 
  -2   4  12        4.48       11.08      3.00 o 
  -1   4  12        1.82        6.30      2.36 o 
   0   4  12       19.29       19.52      4.32 o 
   1   4  12        0.02        3.26      2.22 o 
   2   4  12       17.89       21.67      8.32 o 
  -4   5  12        0.23        2.06      3.09 o 
  -3   5  12       18.81       27.20      5.15 o 
  -2   5  12        5.58        5.33      2.48 o 
  -1   5  12        5.89        8.43      3.09 o 
   0   5  12        5.55        8.70      4.20 o 
   1   5  12       39.50       51.28     10.38 o 
   2   5  12        3.57        6.53      2.66 o 
  -4   6  12        6.74        9.71      2.82 o 
  -3   6  12        5.80        3.86      3.52 o 
  -2   6  12        8.69       10.08      6.18 o 
  -1   6  12       21.90       23.23      4.66 o 
   0   6  12        2.15        0.61      1.85 o 
   1   6  12        1.22        1.37      2.00 o 
   2   6  12        6.01        9.66      2.96 o 
  -4   7  12       10.13       13.09      2.93 o 
  -3   7  12        1.27        3.61      2.57 o 
  -2   7  12       31.11       37.47      6.02 o 
  -1   7  12        0.77        1.66      1.77 o 
   0   7  12        1.41        4.46      3.43 o 
   1   7  12        1.69        6.43      3.00 o 
   2   7  12        1.67       -0.86      3.60 o 
  -4   8  12        1.16        1.72      2.18 o 
  -3   8  12        3.87        8.14      2.83 o 
  -2   8  12       25.31       28.66      5.28 o 
  -1   8  12       71.34       65.55      8.60 o 
   0   8  12      101.33      108.19     10.01 o 
   1   8  12       40.82       47.16      7.49 o 
   2   8  12        0.12        3.09      3.43 o 
  -4   9  12        3.21       -0.90      2.12 o 
  -3   9  12        0.25        0.12      2.06 o 
  -2   9  12        0.62        4.65      3.26 o 
  -1   9  12        1.78        2.10      3.69 o 
   0   9  12       38.67       53.65     10.81 o 
   1   9  12        8.42       12.14      3.86 o 
   2   9  12        1.37       -0.51      3.26 o 
  -4  10  12        1.10        2.92      4.29 o 
  -3  10  12       41.26       34.59      6.05 o 
  -2  10  12        0.46        1.26      2.13 o 
  -1  10  12        6.56       10.02      3.04 o 
   0  10  12      124.99      116.13      9.70 o 
   1  10  12       17.49       14.46      3.69 o 
   2  10  12        1.87        0.48      2.10 o 
  -3  11  12        3.72        5.23      4.72 o 
  -2  11  12        1.37        6.86      2.34 o 
  -1  11  12       34.89       43.85      7.01 o 
   0  11  12       95.96      103.50     14.32 o 
   1  11  12       46.68       49.05     16.38 o 
   2  11  12        0.92       -1.41      2.14 o 
  -3  12  12       29.65       35.69      6.35 o 
  -2  12  12       25.53       28.46      5.54 o 
  -1  12  12        4.69       13.82      3.34 o 
   0  12  12        0.03        1.70      2.66 o 
   1  12  12        7.80        5.16      2.34 o 
   2  12  12        0.37        0.64      4.89 o 
  -3  13  12        0.66        5.07      2.54 o 
  -2  13  12       25.19       24.39      4.66 o 
  -1  13  12        0.26        1.92      2.22 o 
   0  13  12        6.62        5.45      4.29 o 
   1  13  12        8.05        7.37      2.80 o 
  -3  14  12        5.80        4.29      4.46 o 
  -2  14  12        2.58        5.28      2.61 o 
  -1  14  12        1.02        4.34      1.75 o 
   0  14  12        0.22        5.78      2.11 o 
   1  14  12       10.83       13.19      3.77 o 
  -3  15  12       13.39       21.62      7.55 o 
  -2  15  12        8.24       11.12      2.85 o 
  -1  15  12        4.83        6.08      3.54 o 
   0  15  12        2.34        3.83      2.03 o 
   1  15  12       23.47       20.09      4.52 o 
  -2  16  12       22.59       21.44      6.00 o 
  -1  16  12        0.60        2.81      1.97 o 
   0  16  12       16.72       18.85      4.63 o 
   1  16  12       22.56       22.90      4.42 o 
  -2  17  12       28.87       33.01      5.55 o 
  -1  17  12        1.76        4.80      2.05 o 
   0  17  12       81.23       71.76      9.65 o 
  -1  18  12       13.30       20.31      3.31 o 
   0  18  12        1.01       -0.69      3.77 o 
  -3   0  13       25.66       34.48      9.09 o 
  -1   0  13       86.88       89.04     15.44 o 
   1   0  13        0.31       -3.26      3.26 o 
  -3   1  13        9.31        6.21      6.18 o 
  -2   1  13        0.00        1.49      5.06 o 
  -1   1  13       38.19       40.53      6.91 o 
   0   1  13        1.10        2.79      3.09 o 
   1   1  13       15.97       26.36      4.78 o 
  -3   2  13       17.81       16.68      3.51 o 
  -2   2  13       41.73       32.51      7.12 o 
  -1   2  13       20.69       20.47      4.69 o 
   0   2  13        0.18        0.70      2.17 o 
   1   2  13        0.37       -2.00      2.00 o 
  -3   3  13       30.86       26.82      4.79 o 
  -2   3  13       46.01       43.38      6.60 o 
  -1   3  13       35.30       40.44      7.12 o 
   0   3  13        7.87       12.03      3.33 o 
   1   3  13       55.16       69.81      9.35 o 
  -3   4  13        0.22       -0.94      2.24 o 
  -2   4  13       11.95       20.07      4.35 o 
  -1   4  13        3.09        8.86      3.09 o 
   0   4  13       19.21       22.96      5.15 o 
   1   4  13        1.25        1.03      3.69 o 
  -3   5  13        3.95        5.06      2.48 o 
  -2   5  13        1.01        2.87      2.42 o 
  -1   5  13        2.48        3.44      2.56 o 
   0   5  13       11.08       13.08      3.62 o 
   1   5  13       10.19       10.44      3.33 o 
  -3   6  13       10.65       13.45      3.49 o 
  -2   6  13       15.08       27.78     11.84 o 
  -1   6  13        7.91       11.43      3.26 o 
   0   6  13       29.59       38.23      6.60 o 
   1   6  13        0.27       -3.13      5.75 o 
  -3   7  13        8.56       14.11      3.88 o 
  -2   7  13        0.24        2.84      2.54 o 
  -1   7  13       20.59       22.28      4.97 o 
   0   7  13        0.33       -0.04      5.66 o 
   1   7  13       16.88       15.51      3.94 o 
  -3   8  13        0.39        4.63      3.26 o 
  -2   8  13        1.11        4.18      2.48 o 
  -1   8  13       30.11       49.59     11.58 o 
   0   8  13        3.99        5.18      3.17 o 
   1   8  13        1.83        1.77      2.66 o 
  -3   9  13        3.85       -0.34      2.24 o 
  -2   9  13        7.80       11.31      3.04 o 
  -1   9  13        1.07        1.07      2.42 o 
   0   9  13        3.18       -1.09      2.31 o 
   1   9  13        1.06        3.03      2.42 o 
  -3  10  13        2.15        2.57      3.09 o 
  -2  10  13        1.83        4.49      3.26 o 
  -1  10  13        2.95        2.65      2.38 o 
   0  10  13       29.81       30.27      8.92 o 
   1  10  13       14.43       25.22      7.03 o 
  -2  11  13       10.45       20.69      4.90 o 
  -1  11  13       15.48       16.43     12.87 o 
   0  11  13        0.09        2.96      2.22 o 
  -2  12  13        0.93        4.94      3.09 o 
  -1  12  13       11.01       14.94      4.00 o 
   0  12  13        0.00        5.07      2.83 o 
  -1  13  13       10.08        7.49      2.74 o 
   0  13  13       58.50       65.53     12.01 o 
   0   0  14        4.79        4.29      3.95 o 
  -1   1  14        3.12       -1.06      4.72 o 
  -1   2  14        5.37        6.21      3.17 o 
  -1   3  14        4.68        9.73      2.93 o 
  -1   4  14        0.22       -1.03      3.09 o 
  -1   5  14       12.00        8.23      4.63 o 
                                                 
